# Supplementary material for: Making fetch happen: Prevalence and characteristics of fetching behavior in owned domestic cats (Felis catus) and dogs (Canis familiaris)
Source: PLoS One. 2024 Sep 4;19(9):e0309068. doi: 10.1371/journal.pone.0309068 (PMC11373866; doi:10.1371/journal.pone.0309068)
Supplement: S1 File — Standardized residuals, frequencies, and correlation tables for Fe-BARQ and C-BARQ data. (XLSX) [file pone.0309068.s001.xlsx]

## Sheet: Cats Std Residuals by Breed
Breed	Plays Fetch - Std Residuals	Carries Objects - Std Residuals
Siamese	5.37	2.68
Burmese	3.78	1.12
Bengal	2.89	3.02
Tonkinese	2.73	-
Sphynx	2	1.42
Oriental Shorthair	1.97	0.86
Maine Coon	1.84	1.45
Norwegian Forest Cat	1.38	-0.69
Devon Rex	1	0.9
Abyssinian	0.79	2.63
American Shorthair	0.65	0.03
Turkish Van	0.65	-
Bombay	0.4	-0.04
Ragdoll	0.25	-0.54
Siberian	-0.08	2.11
Persian	-0.31	-2.07
European Shorthair	-0.34	-0.91
Scottish Fold	-0.58	-1.12
British Shorthair	-0.8	0.03
Manx	-0.95	0.1
Russian Blue	-1.12	-0.75
Himalayan	-1.28	0.57
Birman	-1.69	-0.9
Domestic Shorthair	-1.75	-0.3
Domestic Longhair	-2.83	-2.22

## Sheet: Fetch Frequency by Cat Breed
Breed	Fetches				Carries objects
	No	Yes	Total N		No	Yes	Total N
Abyssinian	14	13	27		5	23	28
American Shorthair	20	17	37		16	22	38
Bengal	40	50	90		24	66	90
Birman	25	9	34		17	17	34
Bombay	7	6	13		6	8	14
British Shorthair	73	43	116		51	69	120
Burmese	28	46	74		27	48	75
Cornish Rex	6	4	10		6	4	10
Devon Rex	7	8	15		5	11	16
Domestic Longhair	736	431	1167		547	662	1209
Domestic Shorthair	3266	2182	5448		2377	3222	5599
European Shorthair	12	7	19		10	9	19
Himalayan	16	6	22		8	14	22
Maine Coon	63	60	123		45	80	125
Manx	12	5	17		7	10	17
Norwegian	20	21	41		20	22	42
Oriental Shorthair	12	17	29		10	19	29
Persian	47	30	77		42	36	78
Ragdoll	54	39	93		45	55	100
Russian Blye	31	15	46		22	24	46
Scottish Fold	10	5	15		9	7	16
Siamese	55	91	146		46	100	146
Siberian	21	14	35		9	27	36
Sphynx	7	12	19		5	14	19
Tonkinese	5	13	18		4	16	20
Turkish Angora	9	4	13		4	9	13
Turkish Van	6	6	12		3	9	12

## Sheet: FeBARQ correlation table
	Act01	Act02	Act03	Act04	Act05	Act06	Act07	Act08	Act09	Act10	Act11	Act12	Act13	Act14	Soc15	Soc16	Soc17	Soc18	Soc19	Soc20	Soc21	Soc22	Soc23	Soc24	Soc25	Soc26	Soc27	Soc28	Soc29	Soc30	Soc31	Soc32	Agg33	Agg34	Agg35	Agg36	Agg37	Agg38	Agg39	Agg40	Agg41	Agg42	Agg43	Agg44	Agg45	Agg46	Agg47	Agg48	Agg49
Act01	1	0.41805	0.4015	0.38511	0.3064	0.29563	0.35868	0.43892	0.26157	0.30468	0.25212	0.32354	0.35216	0.33507	0.15867	0.13449	0.16012	0.16248	0.22215	0.19676	0.17295	0.1189	0.11012	0.03586	0.07033	0.09399	0.1117	0.0836	0.0967	0.15284	0.1141	0.12792	-0.10384	-0.09102	-0.08337	-0.09081	-0.08906	-0.07322	-0.02042	-0.12435	-0.08283	-0.11224	-0.07852	-0.1144	-0.15992	-0.14112	-0.11341	-0.08058	-0.07662
		<.0001	<.0001	<.0001	<.0001	<.0001	<.0001	<.0001	<.0001	<.0001	<.0001	<.0001	<.0001	<.0001	<.0001	<.0001	<.0001	<.0001	<.0001	<.0001	<.0001	<.0001	<.0001	0.0013	<.0001	<.0001	<.0001	<.0001	<.0001	<.0001	<.0001	<.0001	<.0001	<.0001	<.0001	<.0001	<.0001	<.0001	0.0678	<.0001	<.0001	<.0001	<.0001	<.0001	<.0001	<.0001	<.0001	<.0001	<.0001
	8068	8052	8041	8039	8051	7949	8042	8053	7968	7973	7796	7874	8021	5454	7947	7962	7950	5790	4570	5444	6645	8039	7900	8006	7954	8027	7729	8030	8031	4312	3819	2732	7753	5582	7750	7943	8019	8020	8002	6845	3654	7190	5953	5621	5669	5584	5564	3907	3867
Act02	0.41805	1	0.34375	0.42258	0.3852	0.36802	0.39508	0.41527	0.2624	0.31486	0.22395	0.34284	0.29308	0.30269	0.19932	0.151	0.21238	0.17953	0.17528	0.1453	0.22555	0.16349	0.18135	0.08572	0.15407	0.03437	0.0552	0.10907	0.10793	0.08916	0.0806	0.08057	-0.07211	-0.06428	-0.06443	0.00591	-0.02572	0.02808	-0.0028	-0.05434	-0.02563	-0.03769	-0.03056	-0.09321	-0.13221	-0.13295	-0.07697	-0.05335	-0.03529
	<.0001		<.0001	<.0001	<.0001	<.0001	<.0001	<.0001	<.0001	<.0001	<.0001	<.0001	<.0001	<.0001	<.0001	<.0001	<.0001	<.0001	<.0001	<.0001	<.0001	<.0001	<.0001	<.0001	<.0001	0.0019	<.0001	<.0001	<.0001	<.0001	<.0001	<.0001	<.0001	<.0001	<.0001	0.5959	0.0202	0.0112	0.801	<.0001	0.119	0.0013	0.0178	<.0001	<.0001	<.0001	<.0001	0.0008	0.0268
	8052	8195	8163	8167	8178	8067	8163	8175	8090	8095	7908	7994	8140	5540	8071	8086	8075	5890	4637	5518	6731	8164	8021	8133	8077	8153	7847	8158	8161	4386	3896	2786	7870	5669	7868	8067	8147	8149	8129	6954	3699	7295	6011	5704	5753	5667	5647	3982	3939
Act03	0.4015	0.34375	1	0.48664	0.33272	0.34363	0.40063	0.41833	0.33404	0.38573	0.30527	0.39697	0.60299	0.35447	0.06801	0.04282	0.09638	0.11607	0.13536	0.10036	0.10269	0.11117	0.07157	0.00604	0.09924	0.01204	0.03683	0.10094	0.07098	0.12832	0.1053	0.12687	-0.00826	0.00528	0.01625	-0.04118	-0.01436	0.01027	0.03429	-0.05499	-0.03083	-0.03143	-0.03373	-0.07089	-0.12185	-0.11097	-0.07505	-0.03415	-0.01877
	<.0001	<.0001		<.0001	<.0001	<.0001	<.0001	<.0001	<.0001	<.0001	<.0001	<.0001	<.0001	<.0001	<.0001	0.0001	<.0001	<.0001	<.0001	<.0001	<.0001	<.0001	<.0001	0.5865	<.0001	0.2776	0.0011	<.0001	<.0001	<.0001	<.0001	<.0001	0.4639	0.6915	0.1499	0.0002	0.1955	0.3545	0.002	<.0001	0.0609	0.0073	0.009	<.0001	<.0001	<.0001	<.0001	0.0313	0.2392
	8041	8163	8180	8157	8165	8053	8151	8165	8078	8089	7896	7986	8131	5532	8057	8070	8058	5876	4624	5504	6716	8149	8009	8117	8061	8136	7836	8142	8146	4379	3883	2780	7856	5651	7854	8049	8130	8132	8113	6938	3696	7281	5998	5692	5743	5657	5638	3974	3935
Act04	0.38511	0.42258	0.48664	1	0.56126	0.56869	0.63791	0.50173	0.45984	0.48017	0.32248	0.5178	0.42492	0.40926	0.07843	0.05143	0.10942	0.13097	0.14886	0.102	0.13258	0.13534	0.12292	0.03522	0.15365	0.02365	0.04896	0.11902	0.09186	0.14157	0.11823	0.13795	-0.03379	-0.02634	-0.0086	-0.01823	-0.01602	0.0571	0.06818	-0.03991	-0.03193	-0.03079	-0.02658	-0.07817	-0.14177	-0.13796	-0.06425	-0.03214	-0.00598
	<.0001	<.0001	<.0001		<.0001	<.0001	<.0001	<.0001	<.0001	<.0001	<.0001	<.0001	<.0001	<.0001	<.0001	<.0001	<.0001	<.0001	<.0001	<.0001	<.0001	<.0001	<.0001	0.0015	<.0001	0.0328	<.0001	<.0001	<.0001	<.0001	<.0001	<.0001	0.0027	0.0475	0.4458	0.1018	0.1484	<.0001	<.0001	0.0009	0.0525	0.0086	0.0395	<.0001	<.0001	<.0001	<.0001	0.0426	0.7076
	8039	8167	8157	8186	8172	8058	8156	8167	8086	8088	7903	7988	8130	5533	8063	8076	8065	5883	4632	5510	6725	8154	8010	8123	8067	8142	7842	8147	8153	4380	3887	2784	7858	5661	7858	8054	8136	8137	8118	6942	3689	7278	6002	5696	5748	5659	5640	3978	3938
Act05	0.3064	0.3852	0.33272	0.56126	1	0.48092	0.49134	0.40856	0.34572	0.39926	0.2689	0.41292	0.30762	0.33983	0.06864	0.05557	0.09994	0.10689	0.13723	0.09199	0.11669	0.12417	0.14272	0.06624	0.15352	0.00969	0.04266	0.12553	0.1069	0.09531	0.05942	0.06073	-0.01199	-0.00662	0.00137	-0.00044	-0.01858	0.04484	0.04577	-0.02086	0.01415	-0.0416	-0.01551	-0.03892	-0.08496	-0.07398	-0.01992	-0.01211	-0.00208
	<.0001	<.0001	<.0001	<.0001		<.0001	<.0001	<.0001	<.0001	<.0001	<.0001	<.0001	<.0001	<.0001	<.0001	<.0001	<.0001	<.0001	<.0001	<.0001	<.0001	<.0001	<.0001	<.0001	<.0001	0.3815	0.0002	<.0001	<.0001	<.0001	0.0002	0.0013	0.2877	0.6184	0.9033	0.9686	0.0935	<.0001	<.0001	0.0819	0.3896	0.0004	0.2292	0.0033	<.0001	<.0001	0.1345	0.4447	0.8958
	8051	8178	8165	8172	8198	8067	8165	8178	8092	8100	7911	7998	8143	5538	8075	8088	8077	5892	4635	5517	6731	8166	8024	8136	8080	8155	7852	8161	8164	4386	3892	2784	7872	5669	7873	8070	8150	8151	8133	6955	3698	7289	6009	5702	5752	5665	5645	3988	3946
Act06	0.29563	0.36802	0.34363	0.56869	0.48092	1	0.66368	0.4571	0.47235	0.46403	0.30997	0.56535	0.32648	0.42288	0.05359	0.04948	0.108	0.10584	0.11962	0.08603	0.1133	0.12324	0.12352	0.08944	0.1701	0.02584	0.05654	0.12633	0.11229	0.08043	0.03734	0.03701	-0.02863	-0.03029	-0.01893	0.01694	-0.02357	0.05976	0.08018	-0.0333	0.03093	-0.03625	-0.01102	-0.08032	-0.12885	-0.12987	-0.06678	-0.01521	-0.00292
	<.0001	<.0001	<.0001	<.0001	<.0001		<.0001	<.0001	<.0001	<.0001	<.0001	<.0001	<.0001	<.0001	<.0001	<.0001	<.0001	<.0001	<.0001	<.0001	<.0001	<.0001	<.0001	<.0001	<.0001	0.0205	<.0001	<.0001	<.0001	<.0001	0.0209	0.0523	0.0116	0.0235	0.0954	0.1309	0.0346	<.0001	<.0001	0.0058	0.0614	0.0021	0.3951	<.0001	<.0001	<.0001	<.0001	0.3407	0.8556
	7949	8067	8053	8058	8067	8085	8059	8067	7989	7989	7810	7897	8040	5466	7962	7979	7966	5804	4582	5446	6669	8055	7917	8023	7970	8045	7740	8050	8051	4327	3828	2749	7767	5592	7763	7958	8037	8037	8020	6862	3659	7198	5953	5625	5675	5590	5570	3925	3883
Act07	0.35868	0.39508	0.40063	0.63791	0.49134	0.66368	1	0.57794	0.47809	0.483	0.33192	0.5541	0.37484	0.43059	0.07052	0.04728	0.10405	0.11771	0.14659	0.08809	0.1267	0.14211	0.14299	0.08121	0.17763	0.02474	0.06463	0.11991	0.10336	0.10159	0.07462	0.08399	-0.04486	-0.03278	-0.0226	0.00371	-0.03608	0.05249	0.04688	-0.04259	-0.00233	-0.03708	-0.01769	-0.084	-0.13886	-0.13611	-0.0548	-0.01486	-0.00593
	<.0001	<.0001	<.0001	<.0001	<.0001	<.0001		<.0001	<.0001	<.0001	<.0001	<.0001	<.0001	<.0001	<.0001	<.0001	<.0001	<.0001	<.0001	<.0001	<.0001	<.0001	<.0001	<.0001	<.0001	0.0256	<.0001	<.0001	<.0001	<.0001	<.0001	<.0001	<.0001	0.0136	0.0452	0.7391	0.0011	<.0001	<.0001	0.0004	0.8873	0.0016	0.1706	<.0001	<.0001	<.0001	<.0001	0.3487	0.7101
	8042	8163	8151	8156	8165	8059	8181	8170	8084	8087	7902	7984	8130	5536	8059	8072	8063	5881	4631	5512	6723	8152	8010	8119	8066	8140	7837	8148	8149	4380	3886	2781	7861	5661	7857	8055	8133	8135	8115	6943	3697	7280	6005	5699	5748	5661	5641	3977	3934
Act08	0.43892	0.41527	0.41833	0.50173	0.40856	0.4571	0.57794	1	0.41604	0.41949	0.34295	0.42997	0.3717	0.38928	0.07087	0.059	0.10418	0.09986	0.17034	0.08532	0.13133	0.13824	0.16568	0.08917	0.14117	0.05121	0.07201	0.11512	0.1042	0.08062	0.07985	0.05344	-0.07224	-0.08504	-0.06882	0.00112	-0.05252	0.02381	0.02809	-0.05544	0.01075	-0.06791	-0.04679	-0.07765	-0.12863	-0.11991	-0.06455	-0.02514	-0.02258
	<.0001	<.0001	<.0001	<.0001	<.0001	<.0001	<.0001		<.0001	<.0001	<.0001	<.0001	<.0001	<.0001	<.0001	<.0001	<.0001	<.0001	<.0001	<.0001	<.0001	<.0001	<.0001	<.0001	<.0001	<.0001	<.0001	<.0001	<.0001	<.0001	<.0001	0.0048	<.0001	<.0001	<.0001	0.9195	<.0001	0.0316	0.0113	<.0001	0.5132	<.0001	0.0003	<.0001	<.0001	<.0001	<.0001	0.1126	0.1562
	8053	8175	8165	8167	8178	8067	8170	8196	8095	8101	7911	7996	8145	5542	8073	8088	8076	5890	4634	5519	6729	8168	8025	8135	8080	8156	7854	8161	8164	4384	3893	2784	7873	5669	7872	8067	8148	8149	8132	6955	3701	7293	6012	5704	5754	5669	5650	3985	3944
Act09	0.26157	0.2624	0.33404	0.45984	0.34572	0.47235	0.47809	0.41604	1	0.42512	0.42414	0.45023	0.3429	0.31308	0.05634	0.05087	0.09686	0.1164	0.11779	0.1283	0.07085	0.11806	0.12148	0.08371	0.16248	0.06169	0.08776	0.13545	0.11797	0.07593	0.07412	0.0602	-0.01881	-0.00736	-0.00072	-0.00287	-0.01136	0.03017	0.1199	-0.01273	0.00301	-0.01251	-0.00913	-0.02413	-0.06071	-0.05224	-0.01151	-0.0014	0.0175
	<.0001	<.0001	<.0001	<.0001	<.0001	<.0001	<.0001	<.0001		<.0001	<.0001	<.0001	<.0001	<.0001	<.0001	<.0001	<.0001	<.0001	<.0001	<.0001	<.0001	<.0001	<.0001	<.0001	<.0001	<.0001	<.0001	<.0001	<.0001	<.0001	<.0001	0.0015	0.0968	0.5813	0.9492	0.798	0.308	0.0067	<.0001	0.2907	0.8554	0.288	0.4813	0.0697	<.0001	<.0001	0.3893	0.93	0.2739
	7968	8090	8078	8086	8092	7989	8084	8095	8106	8014	7845	7929	8063	5487	7988	8001	7992	5832	4587	5467	6671	8080	7940	8047	7994	8065	7775	8073	8076	4346	3853	2765	7790	5615	7786	7980	8057	8059	8041	6886	3671	7221	5958	5651	5699	5620	5598	3950	3910
Act10	0.30468	0.31486	0.38573	0.48017	0.39926	0.46403	0.483	0.41949	0.42512	1	0.38307	0.63829	0.38779	0.61035	0.07512	0.04376	0.09716	0.11761	0.13315	0.11105	0.09064	0.08484	0.08599	0.02988	0.13273	-0.00103	0.0446	0.10963	0.09152	0.14157	0.12002	0.11674	-0.01649	0.00478	0.01028	-0.00705	-0.00691	0.05339	0.12407	-0.03292	-0.00801	-0.01008	-0.00465	-0.15146	-0.2088	-0.20809	-0.10389	-0.07384	-0.00541
	<.0001	<.0001	<.0001	<.0001	<.0001	<.0001	<.0001	<.0001	<.0001		<.0001	<.0001	<.0001	<.0001	<.0001	<.0001	<.0001	<.0001	<.0001	<.0001	<.0001	<.0001	<.0001	0.0073	<.0001	0.926	<.0001	<.0001	<.0001	<.0001	<.0001	<.0001	0.1454	0.7205	0.3639	0.5288	0.5349	<.0001	<.0001	0.0063	0.6276	0.3919	0.7199	<.0001	<.0001	<.0001	<.0001	<.0001	0.7349
	7973	8095	8089	8088	8100	7989	8087	8101	8014	8115	7841	7939	8073	5534	7994	8008	7997	5838	4599	5465	6674	8085	7944	8054	7997	8073	7771	8079	8082	4347	3848	2759	7799	5616	7797	7987	8068	8071	8052	6888	3674	7219	5957	5687	5739	5652	5630	3959	3918
Act11	0.25212	0.22395	0.30527	0.32248	0.2689	0.30997	0.33192	0.34295	0.42414	0.38307	1	0.41317	0.31153	0.33237	0.05155	0.05235	0.09647	0.1057	0.12269	0.11891	0.08751	0.08436	0.0926	0.05321	0.13372	0.04989	0.081	0.11538	0.1056	0.1157	0.10241	0.09962	-0.00642	0.02008	0.02115	-0.00736	-0.02083	-0.00521	0.09101	-0.01616	0.03759	-0.0162	0.00728	-0.0553	-0.07276	-0.08075	-0.05416	-0.00117	0.01446
	<.0001	<.0001	<.0001	<.0001	<.0001	<.0001	<.0001	<.0001	<.0001	<.0001		<.0001	<.0001	<.0001	<.0001	<.0001	<.0001	<.0001	<.0001	<.0001	<.0001	<.0001	<.0001	<.0001	<.0001	<.0001	<.0001	<.0001	<.0001	<.0001	<.0001	<.0001	0.5749	0.1361	0.0649	0.5157	0.0645	0.6441	<.0001	0.1839	0.0237	0.1733	0.5771	<.0001	<.0001	<.0001	<.0001	0.9421	0.3706
	7796	7908	7896	7903	7911	7810	7902	7911	7845	7841	7925	7765	7883	5395	7809	7826	7817	5722	4517	5368	6545	7895	7766	7866	7818	7883	7594	7890	7893	4267	3780	2722	7629	5510	7616	7807	7880	7881	7863	6763	3621	7069	5865	5549	5594	5512	5489	3880	3839
Act12	0.32354	0.34284	0.39697	0.5178	0.41292	0.56535	0.5541	0.42997	0.45023	0.63829	0.41317	1	0.44724	0.58518	0.07564	0.05147	0.10963	0.11676	0.12111	0.10991	0.09888	0.1326	0.10603	0.03826	0.15596	0.0281	0.06848	0.12017	0.10881	0.17676	0.1441	0.1508	-0.03779	-0.00701	-0.01025	-0.04424	-0.05877	-0.00363	0.06458	-0.07914	-0.04497	-0.05351	-0.05767	-0.13923	-0.19624	-0.19323	-0.12499	-0.05812	-0.03213
	<.0001	<.0001	<.0001	<.0001	<.0001	<.0001	<.0001	<.0001	<.0001	<.0001	<.0001		<.0001	<.0001	<.0001	<.0001	<.0001	<.0001	<.0001	<.0001	<.0001	<.0001	<.0001	0.0006	<.0001	0.0121	<.0001	<.0001	<.0001	<.0001	<.0001	<.0001	0.0009	0.6015	0.3686	<.0001	<.0001	0.7462	<.0001	<.0001	0.0067	<.0001	<.0001	<.0001	<.0001	<.0001	<.0001	0.0003	0.0455
	7874	7994	7986	7988	7998	7897	7984	7996	7929	7939	7765	8011	7974	5480	7895	7906	7895	5777	4551	5407	6593	7980	7852	7953	7898	7970	7682	7976	7978	4298	3805	2734	7698	5554	7694	7889	7965	7966	7947	6808	3636	7136	5891	5624	5668	5583	5566	3914	3876
Act13	0.35216	0.29308	0.60299	0.42492	0.30762	0.32648	0.37484	0.3717	0.3429	0.38779	0.31153	0.44724	1	0.3627	0.09278	0.07782	0.13569	0.15047	0.15809	0.14669	0.13193	0.14819	0.10445	0.01787	0.14356	0.03699	0.07025	0.13962	0.13246	0.17281	0.14248	0.17869	-0.02579	0.00806	0.01399	-0.05273	-0.03239	-0.01187	0.05162	-0.04653	-0.04212	-0.03063	-0.04395	-0.07068	-0.09861	-0.10244	-0.06489	-0.05726	-0.03566
	<.0001	<.0001	<.0001	<.0001	<.0001	<.0001	<.0001	<.0001	<.0001	<.0001	<.0001	<.0001		<.0001	<.0001	<.0001	<.0001	<.0001	<.0001	<.0001	<.0001	<.0001	<.0001	0.1078	<.0001	0.0009	<.0001	<.0001	<.0001	<.0001	<.0001	<.0001	0.0224	0.5448	0.2155	<.0001	0.0035	0.2848	<.0001	0.0001	0.0106	0.009	0.0007	<.0001	<.0001	<.0001	<.0001	0.0003	0.0255
	8021	8140	8131	8130	8143	8040	8130	8145	8063	8073	7883	7974	8159	5523	8037	8051	8041	5863	4616	5496	6703	8132	7992	8099	8045	8118	7816	8124	8127	4365	3873	2769	7838	5644	7837	8032	8112	8115	8096	6926	3684	7261	5985	5682	5732	5650	5630	3969	3925
Act14	0.33507	0.30269	0.35447	0.40926	0.33983	0.42288	0.43059	0.38928	0.31308	0.61035	0.33237	0.58518	0.3627	1	0.10376	0.08226	0.11967	0.14741	0.20909	0.15075	0.14966	0.10659	0.07105	0.04405	0.09296	0.05827	0.09447	0.12646	0.12374	0.27603	0.2135	0.241	-0.11735	-0.08304	-0.0848	-0.15565	-0.14986	-0.12899	-0.06213	-0.14231	-0.09221	-0.13992	-0.12775	-0.27012	-0.35526	-0.34155	-0.26793	-0.10221	-0.09986
	<.0001	<.0001	<.0001	<.0001	<.0001	<.0001	<.0001	<.0001	<.0001	<.0001	<.0001	<.0001	<.0001		<.0001	<.0001	<.0001	<.0001	<.0001	<.0001	<.0001	<.0001	<.0001	0.0011	<.0001	<.0001	<.0001	<.0001	<.0001	<.0001	<.0001	<.0001	<.0001	<.0001	<.0001	<.0001	<.0001	<.0001	<.0001	<.0001	<.0001	<.0001	<.0001	<.0001	<.0001	<.0001	<.0001	<.0001	<.0001
	5454	5540	5532	5533	5538	5466	5536	5542	5487	5534	5395	5480	5523	5553	5472	5487	5470	4116	3243	3879	4562	5536	5447	5519	5481	5526	5334	5531	5531	3234	2714	2098	5331	3925	5327	5460	5521	5521	5509	4837	2622	5008	4188	5332	5381	5285	5284	2794	2765
Soc15	0.15867	0.19932	0.06801	0.07843	0.06864	0.05359	0.07052	0.07087	0.05634	0.07512	0.05155	0.07564	0.09278	0.10376	1	0.79543	0.77018	0.70968	0.53183	0.7049	0.74552	0.087	0.10336	0.06652	0.06662	0.14623	0.15666	0.13123	0.14436	0.27715	0.25242	0.28723	-0.27037	-0.20986	-0.24968	-0.11082	-0.10358	-0.12506	-0.08055	-0.13518	-0.12691	-0.105	-0.11441	-0.08388	-0.09634	-0.09286	-0.08309	-0.10754	-0.0729
	<.0001	<.0001	<.0001	<.0001	<.0001	<.0001	<.0001	<.0001	<.0001	<.0001	<.0001	<.0001	<.0001	<.0001		<.0001	<.0001	<.0001	<.0001	<.0001	<.0001	<.0001	<.0001	<.0001	<.0001	<.0001	<.0001	<.0001	<.0001	<.0001	<.0001	<.0001	<.0001	<.0001	<.0001	<.0001	<.0001	<.0001	<.0001	<.0001	<.0001	<.0001	<.0001	<.0001	<.0001	<.0001	<.0001	<.0001	<.0001
	7947	8071	8057	8063	8075	7962	8059	8073	7988	7994	7809	7895	8037	5472	8093	8040	8035	5880	4624	5505	6704	8078	7943	8048	7996	8065	7765	8071	8076	4369	3877	2780	7822	5652	7822	7981	8057	8058	8038	6895	3674	7217	5952	5645	5695	5609	5587	3957	3916
Soc16	0.13449	0.151	0.04282	0.05143	0.05557	0.04948	0.04728	0.059	0.05087	0.04376	0.05235	0.05147	0.07782	0.08226	0.79543	1	0.82172	0.7536	0.54387	0.75996	0.79523	0.07552	0.09083	0.07735	0.06874	0.17775	0.18116	0.16836	0.17522	0.29035	0.25781	0.29384	-0.33343	-0.2491	-0.28767	-0.14181	-0.14607	-0.14536	-0.10086	-0.15552	-0.1446	-0.12845	-0.12729	-0.09112	-0.1061	-0.09291	-0.08961	-0.08812	-0.06642
	<.0001	<.0001	0.0001	<.0001	<.0001	<.0001	<.0001	<.0001	<.0001	<.0001	<.0001	<.0001	<.0001	<.0001	<.0001		<.0001	<.0001	<.0001	<.0001	<.0001	<.0001	<.0001	<.0001	<.0001	<.0001	<.0001	<.0001	<.0001	<.0001	<.0001	<.0001	<.0001	<.0001	<.0001	<.0001	<.0001	<.0001	<.0001	<.0001	<.0001	<.0001	<.0001	<.0001	<.0001	<.0001	<.0001	<.0001	<.0001
	7962	8086	8070	8076	8088	7979	8072	8088	8001	8008	7826	7906	8051	5487	8040	8108	8060	5889	4622	5517	6720	8092	7950	8062	8003	8080	7776	8085	8087	4376	3881	2778	7841	5661	7843	7993	8072	8072	8053	6910	3671	7228	5962	5657	5706	5619	5600	3953	3914
Soc17	0.16012	0.21238	0.09638	0.10942	0.09994	0.108	0.10405	0.10418	0.09686	0.09716	0.09647	0.10963	0.13569	0.11967	0.77018	0.82172	1	0.83093	0.52827	0.74802	0.7835	0.10323	0.11019	0.08124	0.09529	0.13679	0.14751	0.16226	0.16116	0.30913	0.2816	0.30615	-0.25867	-0.19207	-0.22716	-0.08984	-0.08598	-0.07966	-0.04014	-0.10824	-0.10664	-0.08201	-0.08348	-0.07999	-0.0903	-0.08699	-0.07079	-0.06237	-0.03627
	<.0001	<.0001	<.0001	<.0001	<.0001	<.0001	<.0001	<.0001	<.0001	<.0001	<.0001	<.0001	<.0001	<.0001	<.0001	<.0001		<.0001	<.0001	<.0001	<.0001	<.0001	<.0001	<.0001	<.0001	<.0001	<.0001	<.0001	<.0001	<.0001	<.0001	<.0001	<.0001	<.0001	<.0001	<.0001	<.0001	<.0001	0.0003	<.0001	<.0001	<.0001	<.0001	<.0001	<.0001	<.0001	<.0001	<.0001	0.0234
	7950	8075	8058	8065	8077	7966	8063	8076	7992	7997	7817	7895	8041	5470	8035	8060	8096	5895	4617	5516	6714	8080	7940	8049	7993	8069	7768	8074	8077	4364	3871	2772	7830	5657	7846	7983	8059	8061	8041	6897	3668	7218	5956	5645	5695	5608	5586	3946	3904
Soc18	0.16248	0.17953	0.11607	0.13097	0.10689	0.10584	0.11771	0.09986	0.1164	0.11761	0.1057	0.11676	0.15047	0.14741	0.70968	0.7536	0.83093	1	0.6763	0.79984	0.76783	0.06562	0.07827	0.0441	0.08363	0.1136	0.13255	0.13961	0.13048	0.35764	0.3173	0.35949	-0.25668	-0.24664	-0.20593	-0.10035	-0.08898	-0.09405	-0.04215	-0.11221	-0.09761	-0.07711	-0.08698	-0.07684	-0.10532	-0.10164	-0.08552	-0.08015	-0.03299
	<.0001	<.0001	<.0001	<.0001	<.0001	<.0001	<.0001	<.0001	<.0001	<.0001	<.0001	<.0001	<.0001	<.0001	<.0001	<.0001	<.0001		<.0001	<.0001	<.0001	<.0001	<.0001	0.0007	<.0001	<.0001	<.0001	<.0001	<.0001	<.0001	<.0001	<.0001	<.0001	<.0001	<.0001	<.0001	<.0001	<.0001	0.0012	<.0001	<.0001	<.0001	<.0001	<.0001	<.0001	<.0001	<.0001	<.0001	0.0683
	5790	5890	5876	5883	5892	5804	5881	5890	5832	5838	5722	5777	5863	4116	5880	5889	5895	5905	4476	5089	5128	5891	5824	5880	5841	5884	5682	5890	5892	3511	3193	2409	5725	5288	5744	5829	5877	5877	5862	5173	2866	5302	4302	4252	4284	4219	4210	3093	3055
Soc19	0.22215	0.17528	0.13536	0.14886	0.13723	0.11962	0.14659	0.17034	0.11779	0.13315	0.12269	0.12111	0.15809	0.20909	0.53183	0.54387	0.52827	0.6763	1	0.69218	0.61315	0.09396	0.13308	0.09863	0.09977	0.15441	0.17555	0.13895	0.15819	0.26167	0.24438	0.28934	-0.27821	-0.28712	-0.23965	-0.15868	-0.17561	-0.16851	-0.07857	-0.15366	-0.09209	-0.1558	-0.12987	-0.13231	-0.15316	-0.13254	-0.13533	-0.12466	-0.09014
	<.0001	<.0001	<.0001	<.0001	<.0001	<.0001	<.0001	<.0001	<.0001	<.0001	<.0001	<.0001	<.0001	<.0001	<.0001	<.0001	<.0001	<.0001		<.0001	<.0001	<.0001	<.0001	<.0001	<.0001	<.0001	<.0001	<.0001	<.0001	<.0001	<.0001	<.0001	<.0001	<.0001	<.0001	<.0001	<.0001	<.0001	<.0001	<.0001	<.0001	<.0001	<.0001	<.0001	<.0001	<.0001	<.0001	<.0001	<.0001
	4570	4637	4624	4632	4635	4582	4631	4634	4587	4599	4517	4551	4616	3243	4624	4622	4617	4476	4649	4305	4412	4636	4594	4630	4606	4632	4512	4640	4640	2805	2581	2019	4521	4321	4531	4584	4623	4622	4617	4043	2350	4165	3395	3341	3359	3316	3313	2579	2546
Soc20	0.19676	0.1453	0.10036	0.102	0.09199	0.08603	0.08809	0.08532	0.1283	0.11105	0.11891	0.10991	0.14669	0.15075	0.7049	0.75996	0.74802	0.79984	0.69218	1	0.75022	0.03661	0.05407	0.0524	0.03847	0.16106	0.17347	0.10124	0.12703	0.34076	0.29112	0.32858	-0.29554	-0.2522	-0.25306	-0.16552	-0.13374	-0.16935	-0.02086	-0.13559	-0.11156	-0.12113	-0.11148	-0.09716	-0.11902	-0.10986	-0.10126	-0.10095	-0.05599
	<.0001	<.0001	<.0001	<.0001	<.0001	<.0001	<.0001	<.0001	<.0001	<.0001	<.0001	<.0001	<.0001	<.0001	<.0001	<.0001	<.0001	<.0001	<.0001		<.0001	0.0065	<.0001	<.0001	0.0044	<.0001	<.0001	<.0001	<.0001	<.0001	<.0001	<.0001	<.0001	<.0001	<.0001	<.0001	<.0001	<.0001	0.1223	<.0001	<.0001	<.0001	<.0001	<.0001	<.0001	<.0001	<.0001	<.0001	0.0027
	5444	5518	5504	5510	5517	5446	5512	5519	5467	5465	5368	5407	5496	3879	5505	5517	5516	5089	4305	5532	4678	5522	5459	5516	5473	5508	5342	5521	5523	3304	2997	2278	5388	4847	5412	5462	5506	5503	5490	4859	2744	5000	4097	4028	4048	3997	3981	2908	2871
Soc21	0.17295	0.22555	0.10269	0.13258	0.11669	0.1133	0.1267	0.13133	0.07085	0.09064	0.08751	0.09888	0.13193	0.14966	0.74552	0.79523	0.7835	0.76783	0.61315	0.75022	1	0.09589	0.09663	0.07041	0.09358	0.10565	0.12193	0.1435	0.14574	0.32941	0.29429	0.32071	-0.29373	-0.25757	-0.26727	-0.08027	-0.09427	-0.08615	-0.0916	-0.13277	-0.1093	-0.08884	-0.09876	-0.09893	-0.11889	-0.11914	-0.09883	-0.07547	-0.03091
	<.0001	<.0001	<.0001	<.0001	<.0001	<.0001	<.0001	<.0001	<.0001	<.0001	<.0001	<.0001	<.0001	<.0001	<.0001	<.0001	<.0001	<.0001	<.0001	<.0001		<.0001	<.0001	<.0001	<.0001	<.0001	<.0001	<.0001	<.0001	<.0001	<.0001	<.0001	<.0001	<.0001	<.0001	<.0001	<.0001	<.0001	<.0001	<.0001	<.0001	<.0001	<.0001	<.0001	<.0001	<.0001	<.0001	<.0001	0.0734
	6645	6731	6716	6725	6731	6669	6723	6729	6671	6674	6545	6593	6703	4562	6704	6720	6714	5128	4412	4678	6746	6735	6619	6707	6673	6728	6490	6728	6731	3733	3314	2452	6567	4951	6543	6662	6715	6717	6709	5751	3147	6004	5006	4692	4731	4650	4646	3391	3355
Soc22	0.1189	0.16349	0.11117	0.13534	0.12417	0.12324	0.14211	0.13824	0.11806	0.08484	0.08436	0.1326	0.14819	0.10659	0.087	0.07552	0.10323	0.06562	0.09396	0.03661	0.09589	1	0.51442	0.42406	0.36925	0.18128	0.17633	0.24042	0.23558	0.03876	0.0452	0.04231	-0.0169	-0.01054	-0.01005	-0.05426	-0.08038	-0.03756	-0.04897	-0.06021	-0.05167	-0.06141	-0.07417	-0.01297	-0.01324	-0.01264	-0.00356	-0.01549	-0.00891
	<.0001	<.0001	<.0001	<.0001	<.0001	<.0001	<.0001	<.0001	<.0001	<.0001	<.0001	<.0001	<.0001	<.0001	<.0001	<.0001	<.0001	<.0001	<.0001	0.0065	<.0001		<.0001	<.0001	<.0001	<.0001	<.0001	<.0001	<.0001	0.0102	0.0048	0.0255	0.1337	0.4275	0.3726	<.0001	<.0001	0.0007	<.0001	<.0001	0.0017	<.0001	<.0001	0.3271	0.3153	0.3415	0.7893	0.3283	0.576
	8039	8164	8149	8154	8166	8055	8152	8168	8080	8085	7895	7980	8132	5536	8078	8092	8080	5891	4636	5522	6735	8186	8027	8139	8087	8159	7853	8165	8167	4390	3900	2789	7874	5669	7873	8067	8149	8150	8131	6960	3703	7294	6013	5707	5756	5669	5650	3984	3944
Soc23	0.11012	0.18135	0.07157	0.12292	0.14272	0.12352	0.14299	0.16568	0.12148	0.08599	0.0926	0.10603	0.10445	0.07105	0.10336	0.09083	0.11019	0.07827	0.13308	0.05407	0.09663	0.51442	1	0.50534	0.52369	0.14372	0.15477	0.18672	0.17674	0.00791	0.04372	0.03566	-0.01571	-0.01783	-0.0305	0.0025	-0.03531	0.00995	0.00337	-0.02094	0.02033	-0.03008	-0.03918	0.0066	-0.00302	0.00545	0.02774	0.01818	0.02083
	<.0001	<.0001	<.0001	<.0001	<.0001	<.0001	<.0001	<.0001	<.0001	<.0001	<.0001	<.0001	<.0001	<.0001	<.0001	<.0001	<.0001	<.0001	<.0001	<.0001	<.0001	<.0001		<.0001	<.0001	<.0001	<.0001	<.0001	<.0001	0.6021	0.0065	0.0609	0.167	0.1821	0.0073	0.8239	0.0016	0.3732	0.7635	0.0832	0.2186	0.0108	0.0026	0.6207	0.8203	0.6838	0.0386	0.2536	0.1934
	7900	8021	8009	8010	8024	7917	8010	8025	7940	7944	7766	7852	7992	5447	7943	7950	7940	5824	4594	5459	6619	8027	8043	8001	7964	8017	7728	8022	8024	4347	3867	2764	7740	5604	7742	7928	8006	8009	7988	6845	3662	7177	5914	5620	5664	5580	5560	3945	3900
Soc24	0.03586	0.08572	0.00604	0.03522	0.06624	0.08944	0.08121	0.08917	0.08371	0.02988	0.05321	0.03826	0.01787	0.04405	0.06652	0.07735	0.08124	0.0441	0.09863	0.0524	0.07041	0.42406	0.50534	1	0.34336	0.14086	0.14891	0.15943	0.15656	-0.02232	-0.00127	0.0009	-0.01678	-0.01165	-0.02749	0.01388	-0.02198	0.0036	-0.01048	-0.01574	0.0135	-0.01683	-0.02	0.04168	0.00386	0.01659	0.00854	0.04022	0.04625
	0.0013	<.0001	0.5865	0.0015	<.0001	<.0001	<.0001	<.0001	<.0001	0.0073	<.0001	0.0006	0.1078	0.0011	<.0001	<.0001	<.0001	0.0007	<.0001	<.0001	<.0001	<.0001	<.0001		<.0001	<.0001	<.0001	<.0001	<.0001	0.1397	0.937	0.9622	0.1374	0.3813	0.0149	0.2136	0.0477	0.7456	0.3458	0.1899	0.4131	0.1517	0.1218	0.0017	0.7702	0.2127	0.5218	0.0112	0.0037
	8006	8133	8117	8123	8136	8023	8119	8135	8047	8054	7866	7953	8099	5519	8048	8062	8049	5880	4630	5516	6707	8139	8001	8154	8050	8128	7827	8131	8134	4378	3889	2785	7838	5654	7838	8035	8117	8117	8098	6934	3680	7261	5989	5688	5735	5647	5628	3974	3933
Soc25	0.07033	0.15407	0.09924	0.15365	0.15352	0.1701	0.17763	0.14117	0.16248	0.13273	0.13372	0.15596	0.14356	0.09296	0.06662	0.06874	0.09529	0.08363	0.09977	0.03847	0.09358	0.36925	0.52369	0.34336	1	0.09524	0.11941	0.18225	0.15526	-0.00314	0.01967	0.02808	0.0295	0.03688	0.02158	0.04142	0.00712	0.05819	0.05865	0.02421	0.08619	0.01405	0.02042	0.01721	0.01216	0.01268	0.0535	0.04922	0.05557
	<.0001	<.0001	<.0001	<.0001	<.0001	<.0001	<.0001	<.0001	<.0001	<.0001	<.0001	<.0001	<.0001	<.0001	<.0001	<.0001	<.0001	<.0001	<.0001	0.0044	<.0001	<.0001	<.0001	<.0001		<.0001	<.0001	<.0001	<.0001	0.8357	0.2209	0.1392	0.0092	0.0057	0.0568	0.0002	0.5228	<.0001	<.0001	0.0445	<.0001	0.2324	0.1151	0.1958	0.3588	0.3422	<.0001	0.002	0.0005
	7954	8077	8061	8067	8080	7970	8066	8080	7994	7997	7818	7898	8045	5481	7996	8003	7993	5841	4606	5473	6673	8087	7964	8050	8098	8072	7774	8077	8080	4362	3873	2776	7792	5623	7789	7983	8061	8063	8043	6891	3670	7223	5954	5653	5699	5614	5594	3949	3907
Soc26	0.09399	0.03437	0.01204	0.02365	0.00969	0.02584	0.02474	0.05121	0.06169	-0.00103	0.04989	0.0281	0.03699	0.05827	0.14623	0.17775	0.13679	0.1136	0.15441	0.16106	0.10565	0.18128	0.14372	0.14086	0.09524	1	0.70414	0.32511	0.33869	0.04089	0.03337	0.03506	-0.15164	-0.1232	-0.13272	-0.18666	-0.21779	-0.21908	-0.10899	-0.14172	-0.10232	-0.17591	-0.15288	-0.07372	-0.06789	-0.06648	-0.08706	-0.0799	-0.08192
	<.0001	0.0019	0.2776	0.0328	0.3815	0.0205	0.0256	<.0001	<.0001	0.926	<.0001	0.0121	0.0009	<.0001	<.0001	<.0001	<.0001	<.0001	<.0001	<.0001	<.0001	<.0001	<.0001	<.0001	<.0001		<.0001	<.0001	<.0001	0.0068	0.0374	0.0645	<.0001	<.0001	<.0001	<.0001	<.0001	<.0001	<.0001	<.0001	<.0001	<.0001	<.0001	<.0001	<.0001	<.0001	<.0001	<.0001	<.0001
	8027	8153	8136	8142	8155	8045	8140	8156	8065	8073	7883	7970	8118	5526	8065	8080	8069	5884	4632	5508	6728	8159	8017	8128	8072	8175	7863	8155	8157	4384	3890	2781	7861	5662	7859	8058	8139	8139	8121	6946	3691	7281	5999	5695	5746	5658	5640	3974	3933
Soc27	0.1117	0.0552	0.03683	0.04896	0.04266	0.05654	0.06463	0.07201	0.08776	0.0446	0.081	0.06848	0.07025	0.09447	0.15666	0.18116	0.14751	0.13255	0.17555	0.17347	0.12193	0.17633	0.15477	0.14891	0.11941	0.70414	1	0.36322	0.38197	0.04447	0.0265	0.02848	-0.14573	-0.11448	-0.11689	-0.1593	-0.18122	-0.19445	-0.08991	-0.1241	-0.09291	-0.17385	-0.13462	-0.06421	-0.05836	-0.0589	-0.07562	-0.06354	-0.06695
	<.0001	<.0001	0.0011	<.0001	0.0002	<.0001	<.0001	<.0001	<.0001	<.0001	<.0001	<.0001	<.0001	<.0001	<.0001	<.0001	<.0001	<.0001	<.0001	<.0001	<.0001	<.0001	<.0001	<.0001	<.0001	<.0001		<.0001	<.0001	0.0037	0.1035	0.1374	<.0001	<.0001	<.0001	<.0001	<.0001	<.0001	<.0001	<.0001	<.0001	<.0001	<.0001	<.0001	<.0001	<.0001	<.0001	<.0001	<.0001
	7729	7847	7836	7842	7852	7740	7837	7854	7775	7771	7594	7682	7816	5334	7765	7776	7768	5682	4512	5342	6490	7853	7728	7827	7774	7863	7868	7851	7857	4262	3778	2723	7578	5488	7570	7763	7833	7833	7814	6711	3600	7025	5821	5505	5549	5469	5448	3880	3841
Soc28	0.0836	0.10907	0.10094	0.11902	0.12553	0.12633	0.11991	0.11512	0.13545	0.10963	0.11538	0.12017	0.13962	0.12646	0.13123	0.16836	0.16226	0.13961	0.13895	0.10124	0.1435	0.24042	0.18672	0.15943	0.18225	0.32511	0.36322	1	0.70155	0.07423	0.04612	0.05944	-0.04372	-0.01714	-0.01407	-0.10059	-0.11821	-0.08408	-0.08388	-0.05845	-0.02555	-0.07969	-0.05659	-0.02149	-0.02138	-0.01462	-0.01225	0.00282	-0.0005
	<.0001	<.0001	<.0001	<.0001	<.0001	<.0001	<.0001	<.0001	<.0001	<.0001	<.0001	<.0001	<.0001	<.0001	<.0001	<.0001	<.0001	<.0001	<.0001	<.0001	<.0001	<.0001	<.0001	<.0001	<.0001	<.0001	<.0001		<.0001	<.0001	0.004	0.0017	0.0001	0.1969	0.2122	<.0001	<.0001	<.0001	<.0001	<.0001	0.1202	<.0001	<.0001	0.1048	0.1049	0.2711	0.3575	0.8586	0.9749
	8030	8158	8142	8147	8161	8050	8148	8161	8073	8079	7890	7976	8124	5531	8071	8085	8074	5890	4640	5521	6728	8165	8022	8131	8077	8155	7851	8180	8166	4386	3895	2787	7868	5669	7867	8063	8143	8144	8126	6948	3700	7286	6007	5701	5752	5666	5645	3983	3942
Soc29	0.0967	0.10793	0.07098	0.09186	0.1069	0.11229	0.10336	0.1042	0.11797	0.09152	0.1056	0.10881	0.13246	0.12374	0.14436	0.17522	0.16116	0.13048	0.15819	0.12703	0.14574	0.23558	0.17674	0.15656	0.15526	0.33869	0.38197	0.70155	1	0.06791	0.03067	0.04852	-0.06635	-0.03817	-0.03689	-0.11778	-0.13991	-0.11994	-0.08137	-0.08227	-0.04672	-0.1043	-0.08293	-0.04603	-0.03137	-0.03277	-0.03844	-0.02378	-0.0228
	<.0001	<.0001	<.0001	<.0001	<.0001	<.0001	<.0001	<.0001	<.0001	<.0001	<.0001	<.0001	<.0001	<.0001	<.0001	<.0001	<.0001	<.0001	<.0001	<.0001	<.0001	<.0001	<.0001	<.0001	<.0001	<.0001	<.0001	<.0001		<.0001	0.0555	0.0104	<.0001	0.004	0.0011	<.0001	<.0001	<.0001	<.0001	<.0001	0.0045	<.0001	<.0001	0.0005	0.0174	0.0136	0.0039	0.1335	0.1523
	8031	8161	8146	8153	8164	8051	8149	8164	8076	8082	7893	7978	8127	5531	8076	8087	8077	5892	4640	5523	6731	8167	8024	8134	8080	8157	7857	8166	8182	4388	3897	2788	7871	5671	7870	8065	8145	8147	8127	6954	3697	7291	6007	5704	5752	5665	5645	3984	3942
Soc30	0.15284	0.08916	0.12832	0.14157	0.09531	0.08043	0.10159	0.08062	0.07593	0.14157	0.1157	0.17676	0.17281	0.27603	0.27715	0.29035	0.30913	0.35764	0.26167	0.34076	0.32941	0.03876	0.00791	-0.02232	-0.00314	0.04089	0.04447	0.07423	0.06791	1	0.79548	0.76324	-0.13745	-0.10807	-0.09994	-0.12692	-0.08646	-0.09527	-0.07368	-0.1298	-0.10039	-0.07139	-0.1143	-0.19879	-0.24697	-0.25067	-0.22635	-0.18554	-0.12211
	<.0001	<.0001	<.0001	<.0001	<.0001	<.0001	<.0001	<.0001	<.0001	<.0001	<.0001	<.0001	<.0001	<.0001	<.0001	<.0001	<.0001	<.0001	<.0001	<.0001	<.0001	0.0102	0.6021	0.1397	0.8357	0.0068	0.0037	<.0001	<.0001		<.0001	<.0001	<.0001	<.0001	<.0001	<.0001	<.0001	<.0001	<.0001	<.0001	<.0001	<.0001	<.0001	<.0001	<.0001	<.0001	<.0001	<.0001	<.0001
	4312	4386	4379	4380	4386	4327	4380	4384	4346	4347	4267	4298	4365	3234	4369	4376	4364	3511	2805	3304	3733	4390	4347	4378	4362	4384	4262	4386	4388	4398	3344	2587	4275	3381	4273	4344	4382	4380	4377	4004	2327	4001	3256	3358	3399	3368	3351	2434	2407
Soc31	0.1141	0.0806	0.1053	0.11823	0.05942	0.03734	0.07462	0.07985	0.07412	0.12002	0.10241	0.1441	0.14248	0.2135	0.25242	0.25781	0.2816	0.3173	0.24438	0.29112	0.29429	0.0452	0.04372	-0.00127	0.01967	0.03337	0.0265	0.04612	0.03067	0.79548	1	0.8521	-0.09136	-0.06488	-0.07147	-0.09245	-0.05205	-0.05422	-0.00547	-0.08822	-0.03559	-0.03911	-0.08022	-0.1471	-0.17986	-0.18251	-0.15189	-0.13297	-0.08582
	<.0001	<.0001	<.0001	<.0001	0.0002	0.0209	<.0001	<.0001	<.0001	<.0001	<.0001	<.0001	<.0001	<.0001	<.0001	<.0001	<.0001	<.0001	<.0001	<.0001	<.0001	0.0048	0.0065	0.937	0.2209	0.0374	0.1035	0.004	0.0555	<.0001		<.0001	<.0001	0.0003	<.0001	<.0001	0.0012	0.0007	0.7334	<.0001	0.1083	0.0201	<.0001	<.0001	<.0001	<.0001	<.0001	<.0001	<.0001
	3819	3896	3883	3887	3892	3828	3886	3893	3853	3848	3780	3805	3873	2714	3877	3881	3871	3193	2581	2997	3314	3900	3867	3889	3873	3890	3778	3895	3897	3344	3905	2626	3790	3075	3796	3856	3890	3888	3884	3551	2037	3534	2759	2818	2865	2842	2823	2161	2146
Soc32	0.12792	0.08057	0.12687	0.13795	0.06073	0.03701	0.08399	0.05344	0.0602	0.11674	0.09962	0.1508	0.17869	0.241	0.28723	0.29384	0.30615	0.35949	0.28934	0.32858	0.32071	0.04231	0.03566	0.0009	0.02808	0.03506	0.02848	0.05944	0.04852	0.76324	0.8521	1	-0.10879	-0.07064	-0.06703	-0.10069	-0.04425	-0.06088	-0.04419	-0.11083	-0.06134	-0.04626	-0.10073	-0.14218	-0.17663	-0.18513	-0.15901	-0.15109	-0.0773
	<.0001	<.0001	<.0001	<.0001	0.0013	0.0523	<.0001	0.0048	0.0015	<.0001	<.0001	<.0001	<.0001	<.0001	<.0001	<.0001	<.0001	<.0001	<.0001	<.0001	<.0001	0.0255	0.0609	0.9622	0.1392	0.0645	0.1374	0.0017	0.0104	<.0001	<.0001		<.0001	0.0006	0.0005	<.0001	0.0196	0.0013	0.0198	<.0001	0.0129	0.0188	<.0001	<.0001	<.0001	<.0001	<.0001	<.0001	0.0016
	2732	2786	2780	2784	2784	2749	2781	2784	2765	2759	2722	2734	2769	2098	2780	2778	2772	2409	2019	2278	2452	2789	2764	2785	2776	2781	2723	2787	2788	2587	2626	2794	2726	2346	2720	2759	2784	2783	2779	2599	1642	2580	2121	2160	2199	2179	2168	1674	1664
Agg33	-0.10384	-0.07211	-0.00826	-0.03379	-0.01199	-0.02863	-0.04486	-0.07224	-0.01881	-0.01649	-0.00642	-0.03779	-0.02579	-0.11735	-0.27037	-0.33343	-0.25867	-0.25668	-0.27821	-0.29554	-0.29373	-0.0169	-0.01571	-0.01678	0.0295	-0.15164	-0.14573	-0.04372	-0.06635	-0.13745	-0.09136	-0.10879	1	0.74855	0.746	0.31226	0.34985	0.30789	0.24064	0.3474	0.31876	0.35244	0.32475	0.29915	0.30962	0.27724	0.261	0.25866	0.23805
	<.0001	<.0001	0.4639	0.0027	0.2877	0.0116	<.0001	<.0001	0.0968	0.1454	0.5749	0.0009	0.0224	<.0001	<.0001	<.0001	<.0001	<.0001	<.0001	<.0001	<.0001	0.1337	0.167	0.1374	0.0092	<.0001	<.0001	0.0001	<.0001	<.0001	<.0001	<.0001		<.0001	<.0001	<.0001	<.0001	<.0001	<.0001	<.0001	<.0001	<.0001	<.0001	<.0001	<.0001	<.0001	<.0001	<.0001	<.0001
	7753	7870	7856	7858	7872	7767	7861	7873	7790	7799	7629	7698	7838	5331	7822	7841	7830	5725	4521	5388	6567	7874	7740	7838	7792	7861	7578	7868	7871	4275	3790	2726	7890	5650	7773	7813	7877	7879	7858	6765	3627	7066	5854	5528	5572	5487	5469	3881	3843
Agg34	-0.09102	-0.06428	0.00528	-0.02634	-0.00662	-0.03029	-0.03278	-0.08504	-0.00736	0.00478	0.02008	-0.00701	0.00806	-0.08304	-0.20986	-0.2491	-0.19207	-0.24664	-0.28712	-0.2522	-0.25757	-0.01054	-0.01783	-0.01165	0.03688	-0.1232	-0.11448	-0.01714	-0.03817	-0.10807	-0.06488	-0.07064	0.74855	1	0.79313	0.27094	0.31244	0.29059	0.24056	0.31776	0.3046	0.31899	0.30449	0.27144	0.28486	0.25218	0.25102	0.28745	0.24125
	<.0001	<.0001	0.6915	0.0475	0.6184	0.0235	0.0136	<.0001	0.5813	0.7205	0.1361	0.6015	0.5448	<.0001	<.0001	<.0001	<.0001	<.0001	<.0001	<.0001	<.0001	0.4275	0.1821	0.3813	0.0057	<.0001	<.0001	0.1969	0.004	<.0001	0.0003	0.0006	<.0001		<.0001	<.0001	<.0001	<.0001	<.0001	<.0001	<.0001	<.0001	<.0001	<.0001	<.0001	<.0001	<.0001	<.0001	<.0001
	5582	5669	5651	5661	5669	5592	5661	5669	5615	5616	5510	5554	5644	3925	5652	5661	5657	5288	4321	4847	4951	5669	5604	5654	5623	5662	5488	5669	5671	3381	3075	2346	5650	5682	5663	5636	5675	5673	5661	5038	2861	5137	4209	4103	4125	4072	4060	3043	3004
Agg35	-0.08337	-0.06443	0.01625	-0.0086	0.00137	-0.01893	-0.0226	-0.06882	-0.00072	0.01028	0.02115	-0.01025	0.01399	-0.0848	-0.24968	-0.28767	-0.22716	-0.20593	-0.23965	-0.25306	-0.26727	-0.01005	-0.0305	-0.02749	0.02158	-0.13272	-0.11689	-0.01407	-0.03689	-0.09994	-0.07147	-0.06703	0.746	0.79313	1	0.25789	0.32228	0.27633	0.23597	0.28468	0.27123	0.30748	0.26747	0.27441	0.26632	0.24395	0.24001	0.24158	0.22887
	<.0001	<.0001	0.1499	0.4458	0.9033	0.0954	0.0452	<.0001	0.9492	0.3639	0.0649	0.3686	0.2155	<.0001	<.0001	<.0001	<.0001	<.0001	<.0001	<.0001	<.0001	0.3726	0.0073	0.0149	0.0568	<.0001	<.0001	0.2122	0.0011	<.0001	<.0001	0.0005	<.0001	<.0001		<.0001	<.0001	<.0001	<.0001	<.0001	<.0001	<.0001	<.0001	<.0001	<.0001	<.0001	<.0001	<.0001	<.0001
	7750	7868	7854	7858	7873	7763	7857	7872	7786	7797	7616	7694	7837	5327	7822	7843	7846	5744	4531	5412	6543	7873	7742	7838	7789	7859	7570	7867	7870	4273	3796	2720	7773	5663	7889	7810	7877	7877	7858	6771	3611	7064	5842	5524	5570	5484	5464	3878	3837
Agg36	-0.09081	0.00591	-0.04118	-0.01823	-0.00044	0.01694	0.00371	0.00112	-0.00287	-0.00705	-0.00736	-0.04424	-0.05273	-0.15565	-0.11082	-0.14181	-0.08984	-0.10035	-0.15868	-0.16552	-0.08027	-0.05426	0.0025	0.01388	0.04142	-0.18666	-0.1593	-0.10059	-0.11778	-0.12692	-0.09245	-0.10069	0.31226	0.27094	0.25789	1	0.51074	0.54849	0.36634	0.36503	0.35318	0.40659	0.39757	0.24231	0.25362	0.23742	0.29097	0.23677	0.27657
	<.0001	0.5959	0.0002	0.1018	0.9686	0.1309	0.7391	0.9195	0.798	0.5288	0.5157	<.0001	<.0001	<.0001	<.0001	<.0001	<.0001	<.0001	<.0001	<.0001	<.0001	<.0001	0.8239	0.2136	0.0002	<.0001	<.0001	<.0001	<.0001	<.0001	<.0001	<.0001	<.0001	<.0001	<.0001		<.0001	<.0001	<.0001	<.0001	<.0001	<.0001	<.0001	<.0001	<.0001	<.0001	<.0001	<.0001	<.0001
	7943	8067	8049	8054	8070	7958	8055	8067	7980	7987	7807	7889	8032	5460	7981	7993	7983	5829	4584	5462	6662	8067	7928	8035	7983	8058	7763	8063	8065	4344	3856	2759	7813	5636	7810	8086	8077	8075	8053	6911	3691	7244	5965	5650	5696	5609	5591	3950	3909
Agg37	-0.08906	-0.02572	-0.01436	-0.01602	-0.01858	-0.02357	-0.03608	-0.05252	-0.01136	-0.00691	-0.02083	-0.05877	-0.03239	-0.14986	-0.10358	-0.14607	-0.08598	-0.08898	-0.17561	-0.13374	-0.09427	-0.08038	-0.03531	-0.02198	0.00712	-0.21779	-0.18122	-0.11821	-0.13991	-0.08646	-0.05205	-0.04425	0.34985	0.31244	0.32228	0.51074	1	0.51624	0.35973	0.32374	0.29788	0.4351	0.36796	0.25439	0.27106	0.24007	0.27305	0.22253	0.26389
	<.0001	0.0202	0.1955	0.1484	0.0935	0.0346	0.0011	<.0001	0.308	0.5349	0.0645	<.0001	0.0035	<.0001	<.0001	<.0001	<.0001	<.0001	<.0001	<.0001	<.0001	<.0001	0.0016	0.0477	0.5228	<.0001	<.0001	<.0001	<.0001	<.0001	0.0012	0.0196	<.0001	<.0001	<.0001	<.0001		<.0001	<.0001	<.0001	<.0001	<.0001	<.0001	<.0001	<.0001	<.0001	<.0001	<.0001	<.0001
	8019	8147	8130	8136	8150	8037	8133	8148	8057	8068	7880	7965	8112	5521	8057	8072	8059	5877	4623	5506	6715	8149	8006	8117	8061	8139	7833	8143	8145	4382	3890	2784	7877	5675	7877	8077	8168	8159	8136	6962	3704	7299	6013	5707	5758	5670	5650	3991	3949
Agg38	-0.07322	0.02808	0.01027	0.0571	0.04484	0.05976	0.05249	0.02381	0.03017	0.05339	-0.00521	-0.00363	-0.01187	-0.12899	-0.12506	-0.14536	-0.07966	-0.09405	-0.16851	-0.16935	-0.08615	-0.03756	0.00995	0.0036	0.05819	-0.21908	-0.19445	-0.08408	-0.11994	-0.09527	-0.05422	-0.06088	0.30789	0.29059	0.27633	0.54849	0.51624	1	0.37589	0.31338	0.32043	0.38515	0.35384	0.22853	0.23934	0.2165	0.30344	0.2282	0.29516
	<.0001	0.0112	0.3545	<.0001	<.0001	<.0001	<.0001	0.0316	0.0067	<.0001	0.6441	0.7462	0.2848	<.0001	<.0001	<.0001	<.0001	<.0001	<.0001	<.0001	<.0001	0.0007	0.3732	0.7456	<.0001	<.0001	<.0001	<.0001	<.0001	<.0001	0.0007	0.0013	<.0001	<.0001	<.0001	<.0001	<.0001		<.0001	<.0001	<.0001	<.0001	<.0001	<.0001	<.0001	<.0001	<.0001	<.0001	<.0001
	8020	8149	8132	8137	8151	8037	8135	8149	8059	8071	7881	7966	8115	5521	8058	8072	8061	5877	4622	5503	6717	8150	8009	8117	8063	8139	7833	8144	8147	4380	3888	2783	7879	5673	7877	8075	8159	8169	8137	6965	3706	7302	6014	5709	5759	5673	5651	3991	3948
Agg39	-0.02042	-0.0028	0.03429	0.06818	0.04577	0.08018	0.04688	0.02809	0.1199	0.12407	0.09101	0.06458	0.05162	-0.06213	-0.08055	-0.10086	-0.04014	-0.04215	-0.07857	-0.02086	-0.0916	-0.04897	0.00337	-0.01048	0.05865	-0.10899	-0.08991	-0.08388	-0.08137	-0.07368	-0.00547	-0.04419	0.24064	0.24056	0.23597	0.36634	0.35973	0.37589	1	0.24872	0.24727	0.25934	0.26825	0.17194	0.19371	0.19253	0.22776	0.1735	0.24865
	0.0678	0.801	0.002	<.0001	<.0001	<.0001	<.0001	0.0113	<.0001	<.0001	<.0001	<.0001	<.0001	<.0001	<.0001	<.0001	0.0003	0.0012	<.0001	0.1223	<.0001	<.0001	0.7635	0.3458	<.0001	<.0001	<.0001	<.0001	<.0001	<.0001	0.7334	0.0198	<.0001	<.0001	<.0001	<.0001	<.0001	<.0001		<.0001	<.0001	<.0001	<.0001	<.0001	<.0001	<.0001	<.0001	<.0001	<.0001
	8002	8129	8113	8118	8133	8020	8115	8132	8041	8052	7863	7947	8096	5509	8038	8053	8041	5862	4617	5490	6709	8131	7988	8098	8043	8121	7814	8126	8127	4377	3884	2779	7858	5661	7858	8053	8136	8137	8150	6943	3696	7276	5999	5689	5741	5656	5638	3983	3940
Agg40	-0.12435	-0.05434	-0.05499	-0.03991	-0.02086	-0.0333	-0.04259	-0.05544	-0.01273	-0.03292	-0.01616	-0.07914	-0.04653	-0.14231	-0.13518	-0.15552	-0.10824	-0.11221	-0.15366	-0.13559	-0.13277	-0.06021	-0.02094	-0.01574	0.02421	-0.14172	-0.1241	-0.05845	-0.08227	-0.1298	-0.08822	-0.11083	0.3474	0.31776	0.28468	0.36503	0.32374	0.31338	0.24872	1	0.60062	0.45182	0.60056	0.28537	0.30433	0.30077	0.30187	0.24948	0.22409
	<.0001	<.0001	<.0001	0.0009	0.0819	0.0058	0.0004	<.0001	0.2907	0.0063	0.1839	<.0001	0.0001	<.0001	<.0001	<.0001	<.0001	<.0001	<.0001	<.0001	<.0001	<.0001	0.0832	0.1899	0.0445	<.0001	<.0001	<.0001	<.0001	<.0001	<.0001	<.0001	<.0001	<.0001	<.0001	<.0001	<.0001	<.0001	<.0001		<.0001	<.0001	<.0001	<.0001	<.0001	<.0001	<.0001	<.0001	<.0001
	6845	6954	6938	6942	6955	6862	6943	6955	6886	6888	6763	6808	6926	4837	6895	6910	6897	5173	4043	4859	5751	6960	6845	6934	6891	6946	6711	6948	6954	4004	3551	2599	6765	5038	6771	6911	6962	6965	6943	6969	3429	6383	5310	5024	5066	4998	4975	3524	3483
Agg41	-0.08283	-0.02563	-0.03083	-0.03193	0.01415	0.03093	-0.00233	0.01075	0.00301	-0.00801	0.03759	-0.04497	-0.04212	-0.09221	-0.12691	-0.1446	-0.10664	-0.09761	-0.09209	-0.11156	-0.1093	-0.05167	0.02033	0.0135	0.08619	-0.10232	-0.09291	-0.02555	-0.04672	-0.10039	-0.03559	-0.06134	0.31876	0.3046	0.27123	0.35318	0.29788	0.32043	0.24727	0.60062	1	0.50416	0.58009	0.28013	0.28019	0.27859	0.3145	0.31526	0.30544
	<.0001	0.119	0.0609	0.0525	0.3896	0.0614	0.8873	0.5132	0.8554	0.6276	0.0237	0.0067	0.0106	<.0001	<.0001	<.0001	<.0001	<.0001	<.0001	<.0001	<.0001	0.0017	0.2186	0.4131	<.0001	<.0001	<.0001	0.1202	0.0045	<.0001	0.1083	0.0129	<.0001	<.0001	<.0001	<.0001	<.0001	<.0001	<.0001	<.0001		<.0001	<.0001	<.0001	<.0001	<.0001	<.0001	<.0001	<.0001
	3654	3699	3696	3689	3698	3659	3697	3701	3671	3674	3621	3636	3684	2622	3674	3671	3668	2866	2350	2744	3147	3703	3662	3680	3670	3691	3600	3700	3697	2327	2037	1642	3627	2861	3611	3691	3704	3706	3696	3429	3708	3619	3189	2729	2746	2714	2710	2119	2104
Agg42	-0.11224	-0.03769	-0.03143	-0.03079	-0.0416	-0.03625	-0.03708	-0.06791	-0.01251	-0.01008	-0.0162	-0.05351	-0.03063	-0.13992	-0.105	-0.12845	-0.08201	-0.07711	-0.1558	-0.12113	-0.08884	-0.06141	-0.03008	-0.01683	0.01405	-0.17591	-0.17385	-0.07969	-0.1043	-0.07139	-0.03911	-0.04626	0.35244	0.31899	0.30748	0.40659	0.4351	0.38515	0.25934	0.45182	0.50416	1	0.57063	0.26283	0.2819	0.26999	0.28017	0.23709	0.25119
	<.0001	0.0013	0.0073	0.0086	0.0004	0.0021	0.0016	<.0001	0.288	0.3919	0.1733	<.0001	0.009	<.0001	<.0001	<.0001	<.0001	<.0001	<.0001	<.0001	<.0001	<.0001	0.0108	0.1517	0.2324	<.0001	<.0001	<.0001	<.0001	<.0001	0.0201	0.0188	<.0001	<.0001	<.0001	<.0001	<.0001	<.0001	<.0001	<.0001	<.0001		<.0001	<.0001	<.0001	<.0001	<.0001	<.0001	<.0001
	7190	7295	7281	7278	7289	7198	7280	7293	7221	7219	7069	7136	7261	5008	7217	7228	7218	5302	4165	5000	6004	7294	7177	7261	7223	7281	7025	7286	7291	4001	3534	2580	7066	5137	7064	7244	7299	7302	7276	6383	3619	7307	5611	5184	5224	5146	5127	3570	3532
Agg43	-0.07852	-0.03056	-0.03373	-0.02658	-0.01551	-0.01102	-0.01769	-0.04679	-0.00913	-0.00465	0.00728	-0.05767	-0.04395	-0.12775	-0.11441	-0.12729	-0.08348	-0.08698	-0.12987	-0.11148	-0.09876	-0.07417	-0.03918	-0.02	0.02042	-0.15288	-0.13462	-0.05659	-0.08293	-0.1143	-0.08022	-0.10073	0.32475	0.30449	0.26747	0.39757	0.36796	0.35384	0.26825	0.60056	0.58009	0.57063	1	0.27968	0.32935	0.30512	0.30985	0.27077	0.26628
	<.0001	0.0178	0.009	0.0395	0.2292	0.3951	0.1706	0.0003	0.4813	0.7199	0.5771	<.0001	0.0007	<.0001	<.0001	<.0001	<.0001	<.0001	<.0001	<.0001	<.0001	<.0001	0.0026	0.1218	0.1151	<.0001	<.0001	<.0001	<.0001	<.0001	<.0001	<.0001	<.0001	<.0001	<.0001	<.0001	<.0001	<.0001	<.0001	<.0001	<.0001	<.0001		<.0001	<.0001	<.0001	<.0001	<.0001	<.0001
	5953	6011	5998	6002	6009	5953	6005	6012	5958	5957	5865	5891	5985	4188	5952	5962	5956	4302	3395	4097	5006	6013	5914	5989	5954	5999	5821	6007	6007	3256	2759	2121	5854	4209	5842	5965	6013	6014	5999	5310	3189	5611	6021	4349	4363	4291	4283	3014	2989
Agg44	-0.1144	-0.09321	-0.07089	-0.07817	-0.03892	-0.08032	-0.084	-0.07765	-0.02413	-0.15146	-0.0553	-0.13923	-0.07068	-0.27012	-0.08388	-0.09112	-0.07999	-0.07684	-0.13231	-0.09716	-0.09893	-0.01297	0.0066	0.04168	0.01721	-0.07372	-0.06421	-0.02149	-0.04603	-0.19879	-0.1471	-0.14218	0.29915	0.27144	0.27441	0.24231	0.25439	0.22853	0.17194	0.28537	0.28013	0.26283	0.27968	1	0.65685	0.55166	0.42941	0.28088	0.24564
	<.0001	<.0001	<.0001	<.0001	0.0033	<.0001	<.0001	<.0001	0.0697	<.0001	<.0001	<.0001	<.0001	<.0001	<.0001	<.0001	<.0001	<.0001	<.0001	<.0001	<.0001	0.3271	0.6207	0.0017	0.1958	<.0001	<.0001	0.1048	0.0005	<.0001	<.0001	<.0001	<.0001	<.0001	<.0001	<.0001	<.0001	<.0001	<.0001	<.0001	<.0001	<.0001	<.0001		<.0001	<.0001	<.0001	<.0001	<.0001
	5621	5704	5692	5696	5702	5625	5699	5704	5651	5687	5549	5624	5682	5332	5645	5657	5645	4252	3341	4028	4692	5707	5620	5688	5653	5695	5505	5701	5704	3358	2818	2160	5528	4103	5524	5650	5707	5709	5689	5024	2729	5184	4349	5717	5627	5508	5488	2947	2912
Agg45	-0.15992	-0.13221	-0.12185	-0.14177	-0.08496	-0.12885	-0.13886	-0.12863	-0.06071	-0.2088	-0.07276	-0.19624	-0.09861	-0.35526	-0.09634	-0.1061	-0.0903	-0.10532	-0.15316	-0.11902	-0.11889	-0.01324	-0.00302	0.00386	0.01216	-0.06789	-0.05836	-0.02138	-0.03137	-0.24697	-0.17986	-0.17663	0.30962	0.28486	0.26632	0.25362	0.27106	0.23934	0.19371	0.30433	0.28019	0.2819	0.32935	0.65685	1	0.7072	0.53988	0.28029	0.25178
	<.0001	<.0001	<.0001	<.0001	<.0001	<.0001	<.0001	<.0001	<.0001	<.0001	<.0001	<.0001	<.0001	<.0001	<.0001	<.0001	<.0001	<.0001	<.0001	<.0001	<.0001	0.3153	0.8203	0.7702	0.3588	<.0001	<.0001	0.1049	0.0174	<.0001	<.0001	<.0001	<.0001	<.0001	<.0001	<.0001	<.0001	<.0001	<.0001	<.0001	<.0001	<.0001	<.0001	<.0001		<.0001	<.0001	<.0001	<.0001
	5669	5753	5743	5748	5752	5675	5748	5754	5699	5739	5594	5668	5732	5381	5695	5706	5695	4284	3359	4048	4731	5756	5664	5735	5699	5746	5549	5752	5752	3399	2865	2199	5572	4125	5570	5696	5758	5759	5741	5066	2746	5224	4363	5627	5767	5597	5578	2968	2932
Agg46	-0.14112	-0.13295	-0.11097	-0.13796	-0.07398	-0.12987	-0.13611	-0.11991	-0.05224	-0.20809	-0.08075	-0.19323	-0.10244	-0.34155	-0.09286	-0.09291	-0.08699	-0.10164	-0.13254	-0.10986	-0.11914	-0.01264	0.00545	0.01659	0.01268	-0.06648	-0.0589	-0.01462	-0.03277	-0.25067	-0.18251	-0.18513	0.27724	0.25218	0.24395	0.23742	0.24007	0.2165	0.19253	0.30077	0.27859	0.26999	0.30512	0.55166	0.7072	1	0.66139	0.2979	0.25171
	<.0001	<.0001	<.0001	<.0001	<.0001	<.0001	<.0001	<.0001	<.0001	<.0001	<.0001	<.0001	<.0001	<.0001	<.0001	<.0001	<.0001	<.0001	<.0001	<.0001	<.0001	0.3415	0.6838	0.2127	0.3422	<.0001	<.0001	0.2711	0.0136	<.0001	<.0001	<.0001	<.0001	<.0001	<.0001	<.0001	<.0001	<.0001	<.0001	<.0001	<.0001	<.0001	<.0001	<.0001	<.0001		<.0001	<.0001	<.0001
	5584	5667	5657	5659	5665	5590	5661	5669	5620	5652	5512	5583	5650	5285	5609	5619	5608	4219	3316	3997	4650	5669	5580	5647	5614	5658	5469	5666	5665	3368	2842	2179	5487	4072	5484	5609	5670	5673	5656	4998	2714	5146	4291	5508	5597	5679	5589	2946	2910
Agg47	-0.11341	-0.07697	-0.07505	-0.06425	-0.01992	-0.06678	-0.0548	-0.06455	-0.01151	-0.10389	-0.05416	-0.12499	-0.06489	-0.26793	-0.08309	-0.08961	-0.07079	-0.08552	-0.13533	-0.10126	-0.09883	-0.00356	0.02774	0.00854	0.0535	-0.08706	-0.07562	-0.01225	-0.03844	-0.22635	-0.15189	-0.15901	0.261	0.25102	0.24001	0.29097	0.27305	0.30344	0.22776	0.30187	0.3145	0.28017	0.30985	0.42941	0.53988	0.66139	1	0.31119	0.32054
	<.0001	<.0001	<.0001	<.0001	0.1345	<.0001	<.0001	<.0001	0.3893	<.0001	<.0001	<.0001	<.0001	<.0001	<.0001	<.0001	<.0001	<.0001	<.0001	<.0001	<.0001	0.7893	0.0386	0.5218	<.0001	<.0001	<.0001	0.3575	0.0039	<.0001	<.0001	<.0001	<.0001	<.0001	<.0001	<.0001	<.0001	<.0001	<.0001	<.0001	<.0001	<.0001	<.0001	<.0001	<.0001	<.0001		<.0001	<.0001
	5564	5647	5638	5640	5645	5570	5641	5650	5598	5630	5489	5566	5630	5284	5587	5600	5586	4210	3313	3981	4646	5650	5560	5628	5594	5640	5448	5645	5645	3351	2823	2168	5469	4060	5464	5591	5650	5651	5638	4975	2710	5127	4283	5488	5578	5589	5659	2938	2905
Agg48	-0.08058	-0.05335	-0.03415	-0.03214	-0.01211	-0.01521	-0.01486	-0.02514	-0.0014	-0.07384	-0.00117	-0.05812	-0.05726	-0.10221	-0.10754	-0.08812	-0.06237	-0.08015	-0.12466	-0.10095	-0.07547	-0.01549	0.01818	0.04022	0.04922	-0.0799	-0.06354	0.00282	-0.02378	-0.18554	-0.13297	-0.15109	0.25866	0.28745	0.24158	0.23677	0.22253	0.2282	0.1735	0.24948	0.31526	0.23709	0.27077	0.28088	0.28029	0.2979	0.31119	1	0.61094
	<.0001	0.0008	0.0313	0.0426	0.4447	0.3407	0.3487	0.1126	0.93	<.0001	0.9421	0.0003	0.0003	<.0001	<.0001	<.0001	<.0001	<.0001	<.0001	<.0001	<.0001	0.3283	0.2536	0.0112	0.002	<.0001	<.0001	0.8586	0.1335	<.0001	<.0001	<.0001	<.0001	<.0001	<.0001	<.0001	<.0001	<.0001	<.0001	<.0001	<.0001	<.0001	<.0001	<.0001	<.0001	<.0001	<.0001		<.0001
	3907	3982	3974	3978	3988	3925	3977	3985	3950	3959	3880	3914	3969	2794	3957	3953	3946	3093	2579	2908	3391	3984	3945	3974	3949	3974	3880	3983	3984	2434	2161	1674	3881	3043	3878	3950	3991	3991	3983	3524	2119	3570	3014	2947	2968	2946	2938	3995	3906
Agg49	-0.07662	-0.03529	-0.01877	-0.00598	-0.00208	-0.00292	-0.00593	-0.02258	0.0175	-0.00541	0.01446	-0.03213	-0.03566	-0.09986	-0.0729	-0.06642	-0.03627	-0.03299	-0.09014	-0.05599	-0.03091	-0.00891	0.02083	0.04625	0.05557	-0.08192	-0.06695	-0.0005	-0.0228	-0.12211	-0.08582	-0.0773	0.23805	0.24125	0.22887	0.27657	0.26389	0.29516	0.24865	0.22409	0.30544	0.25119	0.26628	0.24564	0.25178	0.25171	0.32054	0.61094	1
	<.0001	0.0268	0.2392	0.7076	0.8958	0.8556	0.7101	0.1562	0.2739	0.7349	0.3706	0.0455	0.0255	<.0001	<.0001	<.0001	0.0234	0.0683	<.0001	0.0027	0.0734	0.576	0.1934	0.0037	0.0005	<.0001	<.0001	0.9749	0.1523	<.0001	<.0001	0.0016	<.0001	<.0001	<.0001	<.0001	<.0001	<.0001	<.0001	<.0001	<.0001	<.0001	<.0001	<.0001	<.0001	<.0001	<.0001	<.0001
	3867	3939	3935	3938	3946	3883	3934	3944	3910	3918	3839	3876	3925	2765	3916	3914	3904	3055	2546	2871	3355	3944	3900	3933	3907	3933	3841	3942	3942	2407	2146	1664	3843	3004	3837	3909	3949	3948	3940	3483	2104	3532	2989	2912	2932	2910	2905	3906	3954
Agg50	-0.0169	0.05415	0.01347	0.00981	0.03117	0.00804	0.02288	0.0391	0.03346	0.0025	0.00874	0.00239	0.00296	-0.07128	-0.07584	-0.08373	-0.05248	-0.0813	-0.10884	-0.10312	-0.07591	0.01857	0.07916	0.03931	0.08488	-0.03821	-0.02822	0.00956	6e-05	-0.2352	-0.15295	-0.14969	0.28875	0.30716	0.27271	0.24101	0.2047	0.22589	0.1776	0.23417	0.29103	0.21375	0.21868	0.24889	0.24958	0.27142	0.27606	0.58677	0.45342
	0.3174	0.0012	0.4222	0.5585	0.0627	0.6338	0.1725	0.0196	0.0465	0.882	0.6061	0.8875	0.8603	0.0004	<.0001	<.0001	0.0018	<.0001	<.0001	<.0001	<.0001	0.2676	<.0001	0.019	<.0001	0.0227	0.0959	0.5682	0.9971	<.0001	<.0001	<.0001	<.0001	<.0001	<.0001	<.0001	<.0001	<.0001	<.0001	<.0001	<.0001	<.0001	<.0001	<.0001	<.0001	<.0001	<.0001	<.0001	<.0001
	3500	3566	3553	3560	3567	3510	3558	3565	3539	3530	3480	3506	3545	2473	3550	3554	3546	2890	2368	2739	3052	3567	3528	3560	3539	3557	3481	3567	3568	2368	2185	1650	3500	2849	3508	3542	3567	3568	3563	3208	1953	3256	2731	2617	2627	2610	2600	2841	2823
Agg51	-0.05572	0.00552	-0.00298	0.01693	0.02704	0.00774	0.01408	-0.0104	0.04608	-0.00733	0.00801	0.0066	0.01718	-0.0885	-0.05392	-0.05756	-0.03322	-0.03524	-0.08856	-0.06126	-0.04969	-0.008	0.02365	-0.00061	0.09107	-0.0369	-0.01972	0.01357	-0.02045	-0.15401	-0.07049	-0.0751	0.30653	0.33759	0.31707	0.25498	0.24508	0.26729	0.23729	0.25824	0.30488	0.2509	0.25511	0.24298	0.2471	0.24568	0.32343	0.50596	0.59623
	0.0014	0.7503	0.8638	0.3293	0.1188	0.6577	0.4173	0.5489	0.0081	0.6738	0.6482	0.7058	0.3234	<.0001	0.0019	0.0009	0.056	0.0659	<.0001	0.0018	0.0079	0.6446	0.1747	0.9718	<.0001	0.0335	0.2611	0.4336	0.2381	<.0001	0.0013	0.0028	<.0001	<.0001	<.0001	<.0001	<.0001	<.0001	<.0001	<.0001	<.0001	<.0001	<.0001	<.0001	<.0001	<.0001	<.0001	<.0001	<.0001
	3268	3327	3318	3324	3330	3280	3322	3326	3302	3299	3249	3275	3308	2331	3313	3320	3312	2724	2238	2584	2857	3329	3295	3322	3301	3320	3248	3332	3330	2247	2066	1587	3271	2700	3282	3302	3330	3329	3326	3005	1836	3036	2555	2461	2479	2460	2454	2732	2734
Agg52	-0.04638	-0.01021	0.0582	0.0522	0.0464	0.01304	0.01506	-0.03966	0.06598	0.05663	0.06177	0.06374	0.08394	-0.06608	-0.03804	-0.04823	-0.02207	0.01581	-0.06855	-0.01594	-0.04196	-0.00792	0.01619	-0.01412	0.08934	-0.07112	-0.04782	-0.02175	-0.04703	-0.06649	-0.02503	-0.00791	0.28481	0.34059	0.35014	0.2059	0.21935	0.25702	0.25186	0.25057	0.28211	0.24422	0.25918	0.2577	0.25574	0.25864	0.3199	0.41972	0.52955
	0.0271	0.623	0.0051	0.012	0.0254	0.5335	0.4691	0.056	0.0015	0.0065	0.0032	0.0023	<.0001	0.0071	0.0674	0.0204	0.2892	0.4808	0.0052	0.4906	0.06	0.7026	0.437	0.497	<.0001	0.0006	0.0228	0.295	0.0234	0.0058	0.2942	0.7729	<.0001	<.0001	<.0001	<.0001	<.0001	<.0001	<.0001	<.0001	<.0001	<.0001	<.0001	<.0001	<.0001	<.0001	<.0001	<.0001	<.0001
	2270	2322	2313	2315	2322	2281	2314	2323	2305	2304	2270	2289	2310	1657	2313	2311	2307	1991	1659	1872	2010	2323	2307	2316	2309	2314	2268	2320	2324	1722	1758	1334	2288	2003	2292	2306	2324	2325	2323	2154	1399	2141	1732	1774	1787	1783	1779	1947	1944
Shy53	-0.13207	-0.1322	-0.04768	-0.04089	-0.05568	-0.01218	-0.02673	-0.06158	-0.01021	-0.05868	-0.02589	-0.05439	-0.05121	-0.10239	-0.34601	-0.30693	-0.31293	-0.3026	-0.26349	-0.33393	-0.29642	-0.02217	-0.01543	-0.02099	0.0047	-0.05191	-0.05365	0.00493	-0.03229	-0.22906	-0.18486	-0.20878	0.18411	0.17337	0.16227	0.08724	0.08123	0.08075	0.04013	0.14512	0.16445	0.12893	0.12697	0.14785	0.1685	0.16946	0.13869	0.15816	0.10967
	<.0001	<.0001	0.0009	0.0043	<.0001	0.3976	0.0617	<.0001	0.4775	<.0001	0.0743	0.0002	0.0003	<.0001	<.0001	<.0001	<.0001	<.0001	<.0001	<.0001	<.0001	0.1209	0.2835	0.1428	0.7433	0.0003	0.0002	0.7303	0.0239	<.0001	<.0001	<.0001	<.0001	<.0001	<.0001	<.0001	<.0001	<.0001	0.005	<.0001	<.0001	<.0001	<.0001	<.0001	<.0001	<.0001	<.0001	<.0001	<.0001
	4812	4891	4884	4881	4893	4823	4885	4889	4847	4857	4755	4800	4872	3519	4859	4868	4857	3855	3073	3616	4151	4897	4835	4879	4853	4888	4727	4893	4895	3613	3264	2347	4768	3714	4764	4848	4887	4889	4881	4386	2441	4423	3589	3661	3715	3677	3668	2655	2627
Shy54	-0.11003	-0.1072	-0.08955	-0.07754	-0.05105	-0.0459	-0.04907	-0.01354	-0.07113	-0.09631	-0.06563	-0.104	-0.13244	-0.09687	-0.35038	-0.31211	-0.3237	-0.34895	-0.2749	-0.36616	-0.30469	-0.03082	0.00902	-0.01385	-0.00929	-0.01927	-0.03494	-0.0076	-0.03207	-0.191	-0.14572	-0.16018	0.11276	0.0865	0.06983	0.08699	0.05969	0.087	0.00139	0.13747	0.18484	0.08814	0.11077	0.10473	0.09069	0.11726	0.11754	0.21131	0.10704
	<.0001	<.0001	<.0001	<.0001	0.0008	0.0028	0.0013	0.3751	<.0001	<.0001	<.0001	<.0001	<.0001	<.0001	<.0001	<.0001	<.0001	<.0001	<.0001	<.0001	<.0001	0.0433	0.557	0.3644	0.5442	0.2069	0.0239	0.6184	0.0355	<.0001	<.0001	<.0001	<.0001	<.0001	<.0001	<.0001	<.0001	<.0001	0.9276	<.0001	<.0001	<.0001	<.0001	<.0001	<.0001	<.0001	<.0001	<.0001	<.0001
	4223	4296	4284	4290	4295	4237	4287	4296	4259	4257	4181	4212	4273	2949	4278	4284	4273	3476	2848	3250	3764	4301	4241	4291	4259	4293	4178	4300	4300	2858	2635	1968	4217	3400	4215	4265	4295	4295	4288	3826	2249	3899	3218	3077	3102	3060	3055	2941	2911
Shy55	-0.08305	0.039	0.00434	0.02257	0.02877	0.04344	0.03083	0.01411	0.02024	0.0023	0.01748	0.00953	0.0231	-0.04118	-0.19622	-0.18833	-0.15247	-0.16142	-0.19025	-0.21917	-0.16319	0.03527	0.03999	0.03148	0.09853	-0.09992	-0.08989	0.01199	-0.01942	-0.08951	-0.06722	-0.06972	0.18261	0.17486	0.17856	0.14327	0.13222	0.1721	0.09807	0.17978	0.16497	0.1605	0.14662	0.14777	0.15706	0.16415	0.19633	0.11494	0.11752
	<.0001	0.0006	0.7015	0.046	0.0109	0.0001	0.0064	0.2119	0.0748	0.8398	0.1281	0.4046	0.0414	0.0026	<.0001	<.0001	<.0001	<.0001	<.0001	<.0001	<.0001	0.0018	0.0005	0.0054	<.0001	<.0001	<.0001	0.2888	0.0859	<.0001	<.0001	0.0003	<.0001	<.0001	<.0001	<.0001	<.0001	<.0001	<.0001	<.0001	<.0001	<.0001	<.0001	<.0001	<.0001	<.0001	<.0001	<.0001	<.0001
	7714	7824	7811	7817	7830	7734	7815	7828	7747	7754	7581	7658	7795	5331	7742	7760	7749	5661	4455	5318	6475	7827	7693	7799	7743	7816	7529	7824	7824	4244	3767	2706	7581	5472	7576	7747	7820	7823	7803	6723	3590	7034	5843	5521	5567	5484	5470	3838	3798
Shy56	-0.0635	0.06019	0.04274	0.04806	0.05512	0.08664	0.0694	0.06248	0.0564	0.05237	0.04701	0.05081	0.04446	0.00709	-0.23223	-0.22098	-0.1838	-0.19416	-0.1976	-0.23908	-0.18338	0.03974	0.04092	0.02895	0.10183	-0.09506	-0.07687	0.0157	-0.01961	-0.11313	-0.08964	-0.08676	0.18209	0.16839	0.1822	0.15545	0.14063	0.18244	0.12338	0.1685	0.18074	0.16009	0.14833	0.1224	0.12142	0.14155	0.19165	0.14176	0.12083
	<.0001	<.0001	0.0001	<.0001	<.0001	<.0001	<.0001	<.0001	<.0001	<.0001	<.0001	<.0001	<.0001	0.6029	<.0001	<.0001	<.0001	<.0001	<.0001	<.0001	<.0001	0.0004	0.0003	0.0101	<.0001	<.0001	<.0001	0.1622	0.0809	<.0001	<.0001	<.0001	<.0001	<.0001	<.0001	<.0001	<.0001	<.0001	<.0001	<.0001	<.0001	<.0001	<.0001	<.0001	<.0001	<.0001	<.0001	<.0001	<.0001
	7809	7927	7911	7916	7932	7825	7915	7928	7844	7855	7677	7754	7898	5383	7842	7861	7849	5726	4514	5371	6555	7929	7788	7902	7843	7918	7626	7925	7925	4294	3812	2736	7674	5532	7667	7849	7921	7923	7905	6799	3615	7114	5886	5568	5613	5534	5515	3896	3856
1957-09-01	0.03134	0.09279	0.10693	0.1105	0.08631	0.13671	0.12328	0.07223	0.11683	0.08328	0.07856	0.13017	0.16572	0.074	-0.02096	-0.02102	0.03447	0.02194	-0.04781	-0.02771	-0.00349	0.13191	0.12737	0.07881	0.21305	0.01292	0.01423	0.12654	0.1068	0.01607	0.02325	0.03137	0.11141	0.13461	0.12622	0.07324	0.07409	0.11364	0.13133	0.10765	0.10662	0.09841	0.09947	0.07826	0.08017	0.07403	0.11013	0.10033	0.10614
	0.0052	<.0001	<.0001	<.0001	<.0001	<.0001	<.0001	<.0001	<.0001	<.0001	<.0001	<.0001	<.0001	<.0001	0.061	0.0601	0.0021	0.094	0.0012	0.0407	0.7755	<.0001	<.0001	<.0001	<.0001	0.2459	0.2098	<.0001	<.0001	0.29	0.1492	0.1002	<.0001	<.0001	<.0001	<.0001	<.0001	<.0001	<.0001	<.0001	<.0001	<.0001	<.0001	<.0001	<.0001	<.0001	<.0001	<.0001	<.0001
	7953	8074	8060	8065	8080	7974	8065	8079	7992	7998	7816	7900	8046	5468	7988	8002	7994	5827	4582	5455	6663	8076	7939	8045	7992	8065	7763	8073	8075	4338	3850	2746	7801	5616	7800	7995	8069	8072	8053	6895	3668	7228	5963	5651	5704	5616	5597	3953	3913
1958-09-01	-0.03571	-0.00167	0.04186	0.03747	0.02434	0.06505	0.0444	0.01022	0.07085	0.015	0.04782	0.05121	0.1106	0.00962	-0.10793	-0.09237	-0.04817	-0.05012	-0.09424	-0.08293	-0.0847	0.0693	0.05222	0.04818	0.11751	-0.01642	-0.01236	0.07725	0.05305	-0.01101	0.0038	0.021	0.14474	0.1664	0.16214	0.08881	0.09342	0.12855	0.14097	0.11529	0.12649	0.14039	0.09932	0.11003	0.12084	0.11146	0.13934	0.14671	0.13814
	0.0015	0.8809	0.0002	0.0008	0.029	<.0001	<.0001	0.3591	<.0001	0.1805	<.0001	<.0001	<.0001	0.4774	<.0001	<.0001	<.0001	0.0001	<.0001	<.0001	<.0001	<.0001	<.0001	<.0001	<.0001	0.1411	0.2774	<.0001	<.0001	0.4689	0.8141	0.2716	<.0001	<.0001	<.0001	<.0001	<.0001	<.0001	<.0001	<.0001	<.0001	<.0001	<.0001	<.0001	<.0001	<.0001	<.0001	<.0001	<.0001
	7920	8042	8029	8034	8048	7944	8033	8046	7962	7971	7788	7870	8015	5456	7955	7969	7959	5801	4566	5435	6635	8044	7909	8013	7959	8033	7730	8041	8043	4326	3841	2743	7774	5597	7770	7962	8038	8039	8023	6870	3662	7202	5950	5633	5685	5596	5576	3938	3895
1959-09-01	0.06594	0.11211	0.17115	0.15419	0.11629	0.14631	0.14876	0.11952	0.13939	0.16753	0.11249	0.18137	0.21121	0.12509	0.07121	0.06136	0.12151	0.10071	0.0458	0.06103	0.09227	0.11637	0.11053	0.06768	0.17451	-0.0009	0.01292	0.10549	0.08644	0.07964	0.07955	0.07446	0.08162	0.11033	0.09994	0.061	0.06528	0.11689	0.1308	0.04701	0.07246	0.07927	0.07708	0.05203	0.03474	0.03563	0.07903	0.06523	0.08882
	<.0001	<.0001	<.0001	<.0001	<.0001	<.0001	<.0001	<.0001	<.0001	<.0001	<.0001	<.0001	<.0001	<.0001	<.0001	<.0001	<.0001	<.0001	0.002	<.0001	<.0001	<.0001	<.0001	<.0001	<.0001	0.9354	0.2556	<.0001	<.0001	<.0001	<.0001	<.0001	<.0001	<.0001	<.0001	<.0001	<.0001	<.0001	<.0001	<.0001	<.0001	<.0001	<.0001	<.0001	0.0088	0.0077	<.0001	<.0001	<.0001
	7930	8051	8036	8041	8055	7951	8041	8053	7968	7977	7794	7875	8026	5449	7966	7979	7971	5804	4564	5442	6640	8055	7916	8022	7970	8042	7741	8048	8051	4337	3848	2748	7776	5600	7781	7966	8047	8048	8031	6873	3659	7205	5943	5633	5684	5593	5574	3940	3899
1960-09-01	0.01022	0.08805	0.13994	0.1325	0.10484	0.1403	0.13031	0.09415	0.12835	0.11194	0.08503	0.12656	0.19264	0.04033	-0.03541	-0.01392	0.04181	0.03967	-0.0499	-0.0263	0.00168	0.11767	0.11217	0.07944	0.21042	-0.02971	-0.00948	0.09282	0.07218	0.05433	0.04836	0.05508	0.14877	0.19216	0.16755	0.11544	0.11858	0.1723	0.15407	0.12272	0.12123	0.12577	0.12044	0.1061	0.09698	0.11418	0.14777	0.12239	0.14586
	0.4337	<.0001	<.0001	<.0001	<.0001	<.0001	<.0001	<.0001	<.0001	<.0001	<.0001	<.0001	<.0001	0.0096	0.0065	0.2842	0.0013	0.0081	0.0028	0.0874	0.9057	<.0001	<.0001	<.0001	<.0001	0.0218	0.4723	<.0001	<.0001	0.0015	0.0078	0.009	<.0001	<.0001	<.0001	<.0001	<.0001	<.0001	<.0001	<.0001	<.0001	<.0001	<.0001	<.0001	<.0001	<.0001	<.0001	<.0001	<.0001
	5876	5966	5957	5956	5967	5901	5956	5967	5920	5908	5800	5855	5942	4127	5914	5919	5908	4448	3575	4223	4958	5966	5875	5946	5920	5961	5756	5962	5963	3405	3022	2245	5797	4339	5792	5918	5962	5964	5946	5221	2885	5375	4482	4286	4331	4269	4254	3108	3089
1961-09-01	-0.00902	0.03505	0.11084	0.11083	0.07855	0.1091	0.08972	0.04479	0.14431	0.08719	0.08004	0.11486	0.15609	0.02672	-0.06165	-0.05054	-0.00305	0.00889	-0.06887	-0.03539	-0.04602	0.07371	0.07846	0.06196	0.17319	-0.02175	-0.00813	0.07471	0.04436	0.01586	0.03719	0.0531	0.17728	0.22042	0.20124	0.10667	0.138	0.16581	0.18963	0.1262	0.15242	0.13054	0.10897	0.14079	0.11599	0.11391	0.14844	0.12877	0.14906
	0.4999	0.0083	<.0001	<.0001	<.0001	<.0001	<.0001	0.0007	<.0001	<.0001	<.0001	<.0001	<.0001	0.0921	<.0001	0.0001	0.819	0.5618	<.0001	0.0244	0.0016	<.0001	<.0001	<.0001	<.0001	0.1017	0.5478	<.0001	0.0008	0.3636	0.045	0.0133	<.0001	<.0001	<.0001	<.0001	<.0001	<.0001	<.0001	<.0001	<.0001	<.0001	<.0001	<.0001	<.0001	<.0001	<.0001	<.0001	<.0001
	5592	5671	5665	5664	5674	5615	5665	5672	5633	5621	5518	5560	5649	3974	5624	5624	5618	4260	3410	4044	4714	5671	5592	5654	5633	5667	5472	5668	5668	3282	2906	2175	5518	4157	5501	5623	5665	5667	5651	4976	2758	5115	4273	4108	4152	4090	4074	2987	2972
1962-09-01	0.02291	0.1078	0.13933	0.13008	0.09842	0.14537	0.12152	0.09776	0.11044	0.09951	0.10218	0.13652	0.17847	0.07218	0.0115	0.03019	0.08155	0.06058	0.0043	0.00609	0.0484	0.18635	0.17748	0.12737	0.30046	-0.0239	-0.0025	0.11378	0.08318	0.0367	0.01499	0.05819	0.11636	0.14354	0.12444	0.09316	0.07498	0.14064	0.11134	0.06698	0.09583	0.08463	0.1016	0.08844	0.07867	0.09797	0.13764	0.12411	0.1461
	0.071	<.0001	<.0001	<.0001	<.0001	<.0001	<.0001	<.0001	<.0001	<.0001	<.0001	<.0001	<.0001	<.0001	0.3637	0.017	<.0001	<.0001	0.7929	0.6872	0.0004	<.0001	<.0001	<.0001	<.0001	0.0578	0.8452	<.0001	<.0001	0.028	0.4005	0.0049	<.0001	<.0001	<.0001	<.0001	<.0001	<.0001	<.0001	<.0001	<.0001	<.0001	<.0001	<.0001	<.0001	<.0001	<.0001	<.0001	<.0001
	6212	6305	6295	6298	6308	6236	6296	6306	6248	6249	6126	6180	6279	4307	6245	6251	6245	4650	3736	4381	5278	6305	6212	6281	6252	6302	6082	6301	6303	3586	3149	2339	6136	4530	6114	6242	6298	6303	6285	5473	3040	5667	4715	4474	4510	4440	4428	3292	3264
Mis63	0.19334	0.1398	0.10957	0.09496	0.06648	0.06647	0.08904	0.11365	0.0927	0.07292	0.06877	0.09699	0.15357	0.09101	0.16041	0.14756	0.15445	0.13824	0.15043	0.15381	0.11362	0.25801	0.18069	0.1331	0.09294	0.22858	0.22321	0.22594	0.25448	0.0754	0.06862	0.09772	-0.09238	-0.07423	-0.06686	-0.11018	-0.12166	-0.12757	-0.04604	-0.1154	-0.11939	-0.1072	-0.14055	-0.05372	-0.0501	-0.05575	-0.04026	-0.07364	-0.05828
	<.0001	<.0001	<.0001	<.0001	<.0001	<.0001	<.0001	<.0001	<.0001	<.0001	<.0001	<.0001	<.0001	<.0001	<.0001	<.0001	<.0001	<.0001	<.0001	<.0001	<.0001	<.0001	<.0001	<.0001	<.0001	<.0001	<.0001	<.0001	<.0001	<.0001	<.0001	<.0001	<.0001	<.0001	<.0001	<.0001	<.0001	<.0001	<.0001	<.0001	<.0001	<.0001	<.0001	<.0001	0.0002	<.0001	0.0026	<.0001	0.0003
	7977	8102	8087	8093	8108	7994	8088	8102	8015	8025	7838	7920	8071	5486	8014	8025	8014	5848	4606	5476	6688	8104	7965	8072	8018	8092	7789	8098	8103	4356	3867	2765	7826	5638	7827	8019	8101	8103	8086	6913	3680	7247	5976	5671	5719	5633	5614	3965	3922
Mis64	0.1989	0.13065	0.12121	0.10735	0.0837	0.06414	0.08275	0.0862	0.09058	0.08562	0.06935	0.11766	0.18369	0.10472	0.09837	0.08377	0.10481	0.10318	0.08571	0.12571	0.05997	0.18184	0.12197	0.08697	0.04572	0.15349	0.15341	0.13198	0.14439	0.11529	0.1058	0.12708	-0.03049	-0.00292	-0.00536	-0.10224	-0.07317	-0.11299	-0.00417	-0.08902	-0.10785	-0.08776	-0.12396	-0.0324	-0.02521	-0.04749	-0.03951	-0.05301	-0.04641
	<.0001	<.0001	<.0001	<.0001	<.0001	<.0001	<.0001	<.0001	<.0001	<.0001	<.0001	<.0001	<.0001	<.0001	<.0001	<.0001	<.0001	<.0001	<.0001	<.0001	<.0001	<.0001	<.0001	<.0001	<.0001	<.0001	<.0001	<.0001	<.0001	<.0001	<.0001	<.0001	0.0086	0.8306	0.644	<.0001	<.0001	<.0001	0.7155	<.0001	<.0001	<.0001	<.0001	0.0174	0.0632	0.0005	0.0039	0.0012	0.0048
	7565	7674	7661	7666	7680	7576	7667	7676	7593	7607	7443	7515	7650	5198	7594	7606	7601	5582	4393	5247	6344	7679	7562	7649	7604	7665	7388	7670	7676	4166	3699	2661	7424	5361	7425	7604	7674	7677	7657	6562	3552	6891	5705	5389	5431	5357	5334	3741	3697
Mis65	0.24385	0.199	0.15355	0.14801	0.11318	0.11596	0.13931	0.15481	0.12452	0.1186	0.104	0.1669	0.23399	0.16982	0.12228	0.10231	0.12624	0.10817	0.11975	0.14374	0.08318	0.29861	0.19357	0.12539	0.11985	0.21574	0.2187	0.21137	0.25695	0.12073	0.09334	0.10606	-0.06663	-0.04291	-0.04047	-0.14186	-0.10795	-0.12218	-0.02434	-0.11422	-0.13078	-0.10942	-0.11216	-0.0865	-0.06698	-0.10091	-0.07734	-0.09993	-0.07657
	<.0001	<.0001	<.0001	<.0001	<.0001	<.0001	<.0001	<.0001	<.0001	<.0001	<.0001	<.0001	<.0001	<.0001	<.0001	<.0001	<.0001	<.0001	<.0001	<.0001	<.0001	<.0001	<.0001	<.0001	<.0001	<.0001	<.0001	<.0001	<.0001	<.0001	<.0001	<.0001	<.0001	0.0013	0.0004	<.0001	<.0001	<.0001	0.0292	<.0001	<.0001	<.0001	<.0001	<.0001	<.0001	<.0001	<.0001	<.0001	<.0001
	7921	8044	8027	8034	8048	7940	8031	8044	7959	7965	7786	7864	8013	5448	7955	7968	7957	5808	4570	5447	6636	8046	7908	8016	7962	8037	7731	8040	8044	4326	3831	2746	7773	5599	7772	7964	8043	8046	8026	6867	3656	7199	5944	5631	5680	5595	5576	3943	3900
Mis66	0.11229	0.14431	0.1617	0.14757	0.15161	0.09544	0.12909	0.18806	0.16693	0.13382	0.10466	0.111	0.11286	0.10937	0.00144	-0.00195	-0.00495	0.00442	0.03831	-2e-05	0.02375	0.08092	0.11831	0.07245	0.06987	0.01554	0.03474	0.03931	0.03394	0.01234	0.0646	0.09125	0.03967	0.03545	0.04651	0.06315	0.04402	0.06301	0.07556	0.09154	0.08676	0.03748	0.03539	0.07568	0.04678	0.06028	0.07433	0.09388	0.09038
	<.0001	<.0001	<.0001	<.0001	<.0001	<.0001	<.0001	<.0001	<.0001	<.0001	<.0001	<.0001	<.0001	<.0001	0.9228	0.896	0.7398	0.7911	0.0378	0.9992	0.1424	<.0001	<.0001	<.0001	<.0001	0.2949	0.0211	0.008	0.022	0.5002	0.0004	<.0001	0.0085	0.0366	0.002	<.0001	0.003	<.0001	<.0001	<.0001	<.0001	0.0166	0.0477	<.0001	0.0078	0.0006	<.0001	<.0001	<.0001
	4451	4546	4534	4542	4553	4465	4537	4550	4508	4503	4397	4458	4530	3077	4524	4514	4512	3592	2940	3347	3817	4553	4517	4539	4520	4545	4407	4554	4554	2988	2961	2091	4402	3477	4420	4509	4554	4553	4544	4074	2222	4085	3131	3196	3237	3212	3192	2562	2536
Mis67	0.20419	0.23735	0.20095	0.23022	0.23109	0.20239	0.22418	0.29046	0.18683	0.19995	0.14371	0.17654	0.14109	0.16153	0.00472	-0.01139	0.00629	0.0082	0.06719	0.00268	0.03677	0.09094	0.14928	0.08505	0.08098	-0.00912	0.00686	0.02444	0.02022	-0.01248	0.02412	0.04076	0.00211	0.00291	0.01186	0.06966	0.03038	0.07409	0.06278	0.02802	0.07135	0.00964	0.01234	0.03483	0.00488	0.01469	0.06596	0.05113	0.05654
	<.0001	<.0001	<.0001	<.0001	<.0001	<.0001	<.0001	<.0001	<.0001	<.0001	<.0001	<.0001	<.0001	<.0001	0.7336	0.4119	0.6507	0.6023	0.0001	0.8697	0.0143	<.0001	<.0001	<.0001	<.0001	0.51	0.6261	0.0771	0.1434	0.4752	0.1739	0.0542	0.8807	0.8559	0.398	<.0001	0.028	<.0001	<.0001	0.0575	0.0003	0.5089	0.4526	0.0353	0.7669	0.3748	<.0001	0.0064	0.0027
	5133	5228	5219	5225	5235	5144	5217	5232	5182	5180	5066	5132	5210	3512	5195	5189	5186	4036	3274	3747	4440	5233	5183	5214	5188	5227	5054	5235	5237	3275	3179	2232	5067	3903	5081	5187	5233	5235	5224	4595	2518	4695	3705	3651	3689	3650	3629	2838	2818
Mis68	0.23768	0.29869	0.2554	0.29226	0.27468	0.28056	0.30287	0.32097	0.22397	0.24888	0.2023	0.26216	0.22317	0.26082	0.02151	-0.00511	0.03558	0.0434	0.07975	0.0006	0.07709	0.14645	0.16039	0.11258	0.13356	0.01016	0.04556	0.09076	0.08089	0.05253	0.05346	0.08961	0.02683	0.02745	0.02522	0.06252	0.01726	0.07519	0.05655	0.00033	0.08709	0.01322	0.00663	-0.0339	-0.04666	-0.05251	0.01298	0.02617	0.04979
	<.0001	<.0001	<.0001	<.0001	<.0001	<.0001	<.0001	<.0001	<.0001	<.0001	<.0001	<.0001	<.0001	<.0001	0.1636	0.7408	0.0213	0.0132	<.0001	0.9736	<.0001	<.0001	<.0001	<.0001	<.0001	0.5094	0.0035	<.0001	<.0001	0.0073	0.0103	0.0001	0.0853	0.1191	0.1058	<.0001	0.2622	<.0001	0.0002	0.9838	<.0001	0.4132	0.7089	0.0595	0.0092	0.0036	0.4723	0.1959	0.0142
	4162	4222	4215	4219	4223	4182	4218	4224	4188	4194	4120	4154	4211	3004	4196	4197	4190	3263	2755	3080	3648	4225	4184	4213	4207	4217	4109	4228	4225	2607	2304	1802	4115	3226	4115	4192	4221	4223	4218	3721	2249	3836	3174	3091	3116	3074	3067	2445	2426
Mis69	0.16691	0.17617	0.22037	0.21139	0.17762	0.1959	0.2029	0.19973	0.19615	0.20124	0.20408	0.21837	0.22804	0.16268	-0.00146	-0.02822	0.01455	0.00898	0.0393	0.01568	-0.0251	0.17965	0.1566	0.1067	0.14562	0.06863	0.08534	0.08943	0.0743	-0.02809	-0.02094	0.00529	0.04829	0.04093	0.04625	0.02465	0.00991	0.01278	0.07073	0.01962	0.04232	-0.00483	-0.00034	0.01048	0.01628	0.02214	0.03763	-0.00597	0.0133
	<.0001	<.0001	<.0001	<.0001	<.0001	<.0001	<.0001	<.0001	<.0001	<.0001	<.0001	<.0001	<.0001	<.0001	0.8993	0.0142	0.2064	0.505	0.0096	0.2601	0.0459	<.0001	<.0001	<.0001	<.0001	<.0001	<.0001	<.0001	<.0001	0.0703	0.2037	0.7858	<.0001	0.0028	<.0001	0.0324	0.3876	0.265	<.0001	0.1124	0.0123	0.6896	0.9799	0.4419	0.2303	0.1055	0.006	0.7148	0.418
	7505	7609	7596	7604	7616	7524	7603	7613	7538	7539	7399	7457	7583	5217	7534	7550	7540	5519	4344	5163	6326	7611	7487	7585	7535	7597	7317	7607	7608	4152	3687	2637	7371	5317	7370	7535	7610	7611	7603	6548	3498	6843	5665	5382	5428	5348	5331	3746	3708
Mis70	0.14712	0.2167	0.19749	0.22054	0.20202	0.23806	0.23714	0.25302	0.23345	0.20335	0.21438	0.21024	0.18244	0.15519	-0.0193	-0.03203	0.00579	-8e-05	0.04881	-0.00733	-0.01825	0.14342	0.16557	0.11067	0.16182	0.03037	0.05335	0.07108	0.05066	-0.0591	-0.03503	-0.00914	0.05143	0.04447	0.05016	0.08473	0.05096	0.07436	0.09724	0.07878	0.10014	0.02964	0.04847	0.03764	0.04317	0.05054	0.06466	0.05661	0.06533
	<.0001	<.0001	<.0001	<.0001	<.0001	<.0001	<.0001	<.0001	<.0001	<.0001	<.0001	<.0001	<.0001	<.0001	0.0893	0.0048	0.6101	0.9949	0.0011	0.5932	0.1416	<.0001	<.0001	<.0001	<.0001	0.0073	<.0001	<.0001	<.0001	0.0001	0.0315	0.635	<.0001	0.001	<.0001	<.0001	<.0001	<.0001	<.0001	<.0001	<.0001	0.0129	0.0002	0.0052	0.0013	0.0002	<.0001	0.0004	<.0001
	7719	7829	7812	7819	7835	7737	7817	7830	7755	7753	7601	7667	7802	5327	7748	7757	7751	5663	4460	5308	6485	7832	7700	7803	7753	7816	7533	7826	7829	4232	3772	2701	7575	5465	7577	7753	7827	7830	7820	6713	3576	7031	5806	5511	5559	5478	5463	3857	3815
Mis71	0.06904	0.1217	0.09749	0.16991	0.32324	0.14705	0.15078	0.11399	0.09058	0.12545	0.0729	0.1189	0.07698	0.06971	0.01506	-0.00746	0.0143	0.02408	0.02234	-0.00764	0.03763	0.06437	0.0494	0.0216	0.07136	-0.02048	-0.00336	0.02079	0.00319	0.04117	0.02591	0.0434	0.04136	0.02136	0.03471	0.03885	0.03269	0.05214	0.01126	0.02763	0.06356	0.0419	0.02053	0.04812	0.03316	0.0316	0.05681	0.04313	0.03334
	<.0001	<.0001	<.0001	<.0001	<.0001	<.0001	<.0001	<.0001	<.0001	<.0001	<.0001	<.0001	<.0001	<.0001	0.1777	0.5042	0.2005	0.0657	0.1296	0.5718	0.0021	<.0001	<.0001	0.0523	<.0001	0.0655	0.7672	0.0614	0.7743	0.0066	0.1071	0.0224	0.0003	0.1088	0.0021	0.0005	0.0033	<.0001	0.3114	0.0216	0.0001	0.0004	0.1125	0.0003	0.0121	0.0176	<.0001	0.0066	0.0368
	7979	8102	8086	8093	8108	7996	8090	8104	8015	8024	7843	7922	8073	5496	8015	8027	8014	5844	4602	5476	6689	8104	7966	8074	8019	8092	7788	8098	8101	4358	3869	2770	7828	5635	7830	8022	8101	8105	8084	6917	3679	7251	5977	5679	5729	5642	5623	3966	3924
Mis72	0.05083	0.05107	0.09102	0.09488	0.12325	0.0732	0.08034	0.06144	0.12306	0.09672	0.11031	0.10987	0.1313	0.07933	0.05997	0.05311	0.07063	0.08448	0.06247	0.0696	0.0439	0.05206	0.06159	0.04964	0.11777	0.03216	0.05974	0.09121	0.08007	0.03958	0.06442	0.08886	0.06299	0.06165	0.06542	0.01864	0.04087	0.02419	0.04885	0.05492	0.08425	0.04887	0.03406	0.07702	0.08304	0.08521	0.07125	0.10558	0.1099
	<.0001	<.0001	<.0001	<.0001	<.0001	<.0001	<.0001	<.0001	<.0001	<.0001	<.0001	<.0001	<.0001	<.0001	<.0001	<.0001	<.0001	<.0001	<.0001	<.0001	0.0004	<.0001	<.0001	<.0001	<.0001	0.0042	<.0001	<.0001	<.0001	0.0096	<.0001	<.0001	<.0001	<.0001	<.0001	0.0987	0.0003	0.0312	<.0001	<.0001	<.0001	<.0001	0.0091	<.0001	<.0001	<.0001	<.0001	<.0001	<.0001
	7815	7931	7917	7924	7936	7831	7920	7934	7851	7857	7686	7771	7908	5383	7849	7858	7849	5734	4521	5388	6553	7934	7802	7904	7856	7922	7630	7929	7934	4276	3802	2727	7670	5537	7671	7853	7929	7933	7914	6795	3616	7110	5870	5565	5614	5531	5515	3893	3852
Mis73	0.00924	0.02063	0.05552	0.06285	0.09586	0.04465	0.05151	0.0351	0.08444	0.05476	0.06574	0.06139	0.07431	0.03734	-0.01143	-0.0019	0.02334	0.02895	0.02169	0.0095	0.01696	0.0517	0.0753	0.05572	0.10763	0.02947	0.03399	0.07008	0.05101	0.02802	0.04229	0.03359	0.06344	0.04027	0.05297	0.0303	0.03956	0.0415	0.04356	0.07398	0.09829	0.0527	0.05647	0.05144	0.04215	0.05404	0.04569	0.08069	0.07141
	0.4119	0.0648	<.0001	<.0001	<.0001	<.0001	<.0001	0.0017	<.0001	<.0001	<.0001	<.0001	<.0001	0.0059	0.3089	0.8659	0.0377	0.0276	0.1433	0.4843	0.1676	<.0001	<.0001	<.0001	<.0001	0.0084	0.0029	<.0001	<.0001	0.0657	0.0089	0.0786	<.0001	0.0026	<.0001	0.007	0.0004	0.0002	<.0001	<.0001	<.0001	<.0001	<.0001	0.0001	0.0015	<.0001	0.0007	<.0001	<.0001
	7891	8012	8000	8003	8019	7912	8001	8014	7932	7940	7762	7840	7987	5433	7927	7940	7928	5790	4556	5424	6623	8014	7883	7984	7934	8001	7700	8008	8013	4316	3831	2743	7744	5584	7745	7932	8011	8013	7994	6844	3640	7176	5913	5616	5663	5577	5559	3930	3885
Mis74	-0.07533	-0.02495	-0.00819	0.00137	0.00548	0.01887	0.00325	-0.01991	0.06629	-0.00704	0.03161	0.0106	0.02257	-0.05416	-0.02653	-0.01967	-0.00897	0.00386	-0.04613	-0.0031	-0.03694	0.02704	0.0447	0.06141	0.10281	0.02261	0.02332	0.06101	0.03109	-0.03359	-0.01474	-0.03202	0.10483	0.1199	0.11687	0.10252	0.10435	0.10963	0.13893	0.11254	0.1493	0.09591	0.09274	0.13431	0.1362	0.10849	0.13401	0.11839	0.13314
	<.0001	0.0251	0.4627	0.902	0.6225	0.0924	0.7706	0.0739	<.0001	0.5297	0.0053	0.3468	0.0431	<.0001	0.0178	0.0789	0.4231	0.7685	0.0018	0.8193	0.0026	0.0152	<.0001	<.0001	<.0001	0.0426	0.0401	<.0001	0.0053	0.0271	0.3613	0.0932	<.0001	<.0001	<.0001	<.0001	<.0001	<.0001	<.0001	<.0001	<.0001	<.0001	<.0001	<.0001	<.0001	<.0001	<.0001	<.0001	<.0001
	7936	8056	8047	8052	8063	7957	8044	8058	7972	7978	7795	7883	8028	5467	7973	7982	7970	5808	4576	5440	6657	8061	7919	8026	7972	8047	7747	8053	8058	4329	3837	2750	7791	5609	7786	7976	8056	8058	8041	6879	3658	7211	5957	5649	5702	5615	5598	3942	3901
Mis75	-0.08797	-0.04562	-0.04937	-0.04147	-0.02999	-0.03526	-0.04943	-0.06481	0.0121	-0.03858	-0.0129	-0.03374	-0.01453	-0.07648	-0.01814	-0.00067	-5e-05	0.01106	-0.03449	-0.01474	-0.00361	0.0248	0.01318	0.04213	0.06925	-0.00324	0.00023	0.03466	0.01447	-0.0054	-0.01778	-0.01324	0.08977	0.11906	0.09353	0.07781	0.11136	0.08494	0.09802	0.09961	0.11108	0.07992	0.08026	0.12975	0.13146	0.10964	0.1251	0.09808	0.09813
	<.0001	<.0001	<.0001	0.0002	0.007	0.0016	<.0001	<.0001	0.2795	0.0006	0.2543	0.0027	0.1924	<.0001	0.1049	0.9521	0.9965	0.3987	0.0194	0.2764	0.7682	0.0258	0.2405	0.0002	<.0001	0.7709	0.9836	0.0018	0.1936	0.7221	0.2697	0.487	<.0001	<.0001	<.0001	<.0001	<.0001	<.0001	<.0001	<.0001	<.0001	<.0001	<.0001	<.0001	<.0001	<.0001	<.0001	<.0001	<.0001
	7951	8075	8060	8067	8079	7972	8062	8077	7990	7997	7811	7900	8049	5477	7988	8000	7987	5821	4591	5455	6669	8080	7937	8044	7992	8067	7764	8072	8076	4345	3854	2758	7806	5619	7805	7995	8074	8076	8063	6895	3671	7229	5966	5655	5706	5621	5606	3959	3919
Mis76	-0.08029	-0.01485	-0.01324	0.00061	0.00421	0.03815	0.02146	-0.00775	0.04825	-0.01813	0.0106	0.00767	0.01378	-0.07391	-0.05571	-0.03831	-0.02313	-0.02628	-0.09625	-0.06095	-0.04105	0.03426	0.04136	0.03849	0.07951	-0.03157	-0.02048	0.02914	0.01491	-0.04451	-0.02809	-0.02066	0.10825	0.1407	0.11485	0.12783	0.12924	0.12883	0.149	0.10847	0.14749	0.09285	0.10674	0.14537	0.15158	0.1355	0.16322	0.1322	0.12983
	<.0001	0.1826	0.2352	0.9566	0.7057	0.0007	0.0542	0.4865	<.0001	0.1053	0.3493	0.4957	0.2171	<.0001	<.0001	0.0006	0.0389	0.0452	<.0001	<.0001	0.0008	0.0021	0.0002	0.0006	<.0001	0.0046	0.0715	0.0089	0.1808	0.0034	0.0817	0.2788	<.0001	<.0001	<.0001	<.0001	<.0001	<.0001	<.0001	<.0001	<.0001	<.0001	<.0001	<.0001	<.0001	<.0001	<.0001	<.0001	<.0001
	7934	8057	8042	8047	8062	7955	8045	8058	7977	7981	7796	7885	8030	5465	7969	7982	7971	5809	4582	5454	6660	8060	7920	8026	7973	8048	7747	8054	8058	4336	3842	2749	7792	5614	7787	7976	8056	8059	8040	6883	3664	7215	5951	5650	5699	5613	5596	3950	3907
Mis77	-0.02499	0.0546	0.0229	0.05741	0.06886	0.11356	0.08267	0.05799	0.087	0.05942	0.06295	0.06286	0.04907	0.02264	-0.04516	-0.05419	-0.01857	-0.04995	-0.07255	-0.06747	-0.02776	0.06491	0.07909	0.07302	0.10294	-0.05533	-0.03472	0.04227	0.04362	-0.02876	-0.02262	-0.01693	0.13423	0.14116	0.12619	0.15079	0.12938	0.16623	0.15911	0.12564	0.17644	0.1144	0.13101	0.1072	0.08507	0.10032	0.15087	0.14245	0.1585
	0.0263	<.0001	0.0404	<.0001	<.0001	<.0001	<.0001	<.0001	<.0001	<.0001	<.0001	<.0001	<.0001	0.0951	<.0001	<.0001	0.0981	0.0001	<.0001	<.0001	0.0237	<.0001	<.0001	<.0001	<.0001	<.0001	0.0023	0.0002	<.0001	0.059	0.1617	0.3762	<.0001	<.0001	<.0001	<.0001	<.0001	<.0001	<.0001	<.0001	<.0001	<.0001	<.0001	<.0001	<.0001	<.0001	<.0001	<.0001	<.0001
	7902	8023	8008	8016	8030	7925	8012	8026	7945	7951	7769	7855	7998	5436	7941	7948	7940	5790	4567	5417	6640	8025	7888	7994	7943	8013	7716	8019	8023	4311	3828	2736	7758	5590	7755	7946	8021	8024	8008	6844	3645	7179	5923	5619	5670	5585	5568	3922	3880
Mis78	-0.01257	0.03186	0.05474	0.08544	0.07482	0.15041	0.11016	0.05595	0.23459	0.09674	0.17355	0.11595	0.08014	0.05278	-0.07267	-0.06316	-0.03065	-0.03576	-0.03609	-0.02315	-0.0538	0.04673	0.07563	0.07415	0.13732	-0.0221	0.00014	0.05787	0.03756	-0.01515	0.00594	-0.00885	0.11525	0.13383	0.12876	0.10551	0.09317	0.11751	0.16791	0.12486	0.15555	0.09548	0.1246	0.09287	0.07956	0.09133	0.12548	0.1253	0.13318
	0.2647	0.0044	<.0001	<.0001	<.0001	<.0001	<.0001	<.0001	<.0001	<.0001	<.0001	<.0001	<.0001	0.0001	<.0001	<.0001	0.0064	0.0066	0.015	0.0888	<.0001	<.0001	<.0001	<.0001	<.0001	0.0483	0.9903	<.0001	0.0008	0.3206	0.714	0.6434	<.0001	<.0001	<.0001	<.0001	<.0001	<.0001	<.0001	<.0001	<.0001	<.0001	<.0001	<.0001	<.0001	<.0001	<.0001	<.0001	<.0001
	7878	7994	7980	7990	7999	7900	7984	7999	7920	7919	7749	7823	7968	5420	7908	7921	7909	5766	4540	5406	6612	7998	7858	7967	7915	7985	7688	7993	7998	4303	3813	2739	7738	5577	7735	7917	7996	7996	7979	6825	3645	7153	5918	5602	5653	5565	5549	3909	3869
Mis79	-0.03475	0.00164	0.04051	0.05041	0.04157	0.0674	0.0437	-0.0021	0.12632	0.04807	0.05847	0.07085	0.07261	0.00597	-0.04101	-0.02299	-0.00618	0.01489	-0.04537	0.00012	-0.02495	0.03291	0.03936	0.03613	0.11996	-0.05671	-0.04167	0.03681	0.00903	0.02207	0.02165	0.0499	0.13289	0.15012	0.13477	0.10384	0.11209	0.12065	0.14282	0.11363	0.13397	0.12243	0.10427	0.1137	0.09446	0.10215	0.15105	0.11161	0.10953
	0.002	0.8831	0.0003	<.0001	0.0002	<.0001	<.0001	0.8507	<.0001	<.0001	<.0001	<.0001	<.0001	0.66	0.0003	0.0405	0.5819	0.2575	0.0022	0.9931	0.0422	0.0032	0.0005	0.0012	<.0001	<.0001	0.0003	0.001	0.4187	0.1471	0.1805	0.009	<.0001	<.0001	<.0001	<.0001	<.0001	<.0001	<.0001	<.0001	<.0001	<.0001	<.0001	<.0001	<.0001	<.0001	<.0001	<.0001	<.0001
	7896	8019	8005	8012	8024	7922	8006	8020	7938	7943	7763	7845	7992	5438	7933	7944	7935	5781	4561	5418	6633	8021	7886	7989	7937	8009	7708	8016	8020	4315	3827	2742	7749	5585	7752	7939	8020	8022	8003	6841	3641	7175	5924	5625	5671	5586	5563	3926	3886
Mis80	-0.10128	-0.11261	-0.07898	-0.0749	-0.05981	-0.0648	-0.08402	-0.10062	-0.01919	-0.05528	-0.03929	-0.08894	-0.05526	-0.10462	-0.02021	-0.00783	-0.00962	-0.01253	-0.04161	-0.00994	-0.01483	-0.01979	0.00771	0.01494	0.0338	-0.01344	-0.0203	0.01412	0.01197	-0.01207	-0.01987	0.00422	0.0807	0.08136	0.08338	0.0511	0.07382	0.05755	0.06337	0.10831	0.11934	0.0825	0.08956	0.15294	0.14534	0.14916	0.15389	0.1162	0.13155
	<.0001	<.0001	<.0001	<.0001	<.0001	<.0001	<.0001	<.0001	0.0875	<.0001	0.0005	<.0001	<.0001	<.0001	0.072	0.4855	0.3916	0.3413	0.005	0.4653	0.2276	0.0765	0.494	0.182	0.0026	0.2294	0.0748	0.2064	0.2841	0.4292	0.2208	0.8255	<.0001	<.0001	<.0001	<.0001	<.0001	<.0001	<.0001	<.0001	<.0001	<.0001	<.0001	<.0001	<.0001	<.0001	<.0001	<.0001	<.0001
	7896	8012	7999	8006	8019	7914	8001	8013	7928	7940	7761	7839	7987	5437	7925	7937	7928	5773	4550	5402	6621	8015	7877	7982	7928	8004	7705	8009	8014	4295	3801	2728	7746	5570	7744	7930	8011	8013	7997	6845	3657	7179	5947	5615	5661	5573	5556	3912	3871
Mis81	-0.11535	-0.11903	-0.07747	-0.0929	-0.08049	-0.0684	-0.10588	-0.11212	-0.04008	-0.07977	-0.03996	-0.0915	-0.05718	-0.11035	-0.02066	0.00096	-0.01319	-0.01421	-0.06973	-0.02161	-0.02484	-0.02268	-0.00877	0.00981	0.021	-0.01255	-0.03644	-0.01679	-0.00565	-0.0173	-0.01961	-0.00873	0.08945	0.11726	0.10323	0.0381	0.06968	0.06688	0.07633	0.0906	0.13708	0.11165	0.08149	0.1244	0.1319	0.13178	0.13492	0.11483	0.1291
	<.0001	<.0001	<.0001	<.0001	<.0001	<.0001	<.0001	<.0001	0.0004	<.0001	0.0004	<.0001	<.0001	<.0001	0.0656	0.9315	0.2396	0.2797	<.0001	0.1118	0.0431	0.0421	0.4361	0.3805	0.0612	0.2611	0.0014	0.1326	0.6127	0.2568	0.2263	0.6482	<.0001	<.0001	<.0001	0.0007	<.0001	<.0001	<.0001	<.0001	<.0001	<.0001	<.0001	<.0001	<.0001	<.0001	<.0001	<.0001	<.0001
	7915	8031	8018	8024	8037	7932	8020	8032	7946	7960	7779	7859	8003	5453	7943	7957	7946	5789	4558	5416	6633	8034	7895	8001	7946	8023	7721	8029	8033	4300	3808	2735	7763	5582	7762	7949	8030	8031	8016	6860	3666	7193	5957	5627	5676	5589	5573	3922	3881
Mis82	-0.05317	-0.08864	-0.04804	-0.05109	-0.01786	-0.03468	-0.0582	-0.06	0.03589	-0.01915	-0.00073	-0.04704	0.0037	-0.09767	-0.06258	-0.07267	-0.07518	-0.07801	-0.07165	-0.03929	-0.12305	0.01113	0.05477	0.05443	0.04621	0.04117	0.02847	0.00415	-0.00093	-0.07211	-0.0384	-0.05371	0.08981	0.08968	0.08017	0.04401	0.05356	0.02358	0.1292	0.10631	0.09667	0.06877	0.07162	0.11025	0.11414	0.12535	0.1156	0.07274	0.07785
	<.0001	<.0001	<.0001	<.0001	0.1397	0.0043	<.0001	<.0001	0.0031	0.1149	0.9526	0.0001	0.7601	<.0001	<.0001	<.0001	<.0001	<.0001	<.0001	0.0071	<.0001	0.3573	<.0001	<.0001	0.0001	0.0007	0.0209	0.7318	0.9384	<.0001	0.0263	0.0075	<.0001	<.0001	<.0001	0.0003	<.0001	0.0512	<.0001	<.0001	<.0001	<.0001	<.0001	<.0001	<.0001	<.0001	<.0001	<.0001	<.0001
	6749	6835	6824	6830	6839	6767	6823	6836	6777	6781	6637	6714	6812	4734	6766	6773	6767	5005	3987	4691	5711	6840	6736	6811	6775	6830	6584	6832	6836	3824	3345	2475	6618	4827	6618	6771	6832	6834	6822	5917	3253	6179	5139	4900	4933	4869	4860	3398	3360
Mis83	-0.01252	-0.05055	-0.00521	-0.02414	-0.01623	-0.00163	-0.04274	-0.02437	0.05466	-0.01309	0.0176	-0.03021	0.03926	-0.05698	-0.0224	-0.02271	-0.01313	-0.02308	-0.01158	0.0295	-0.07768	0.02539	0.05846	0.04412	0.05529	0.04981	0.0366	0.00628	0.01601	-0.05968	-0.02297	-0.01693	0.05365	0.06828	0.06165	0.02118	0.03354	-0.00484	0.13738	0.08643	0.08843	0.04945	0.06598	0.06489	0.09264	0.10845	0.09853	0.04332	0.051
	0.3096	<.0001	0.6708	0.0486	0.1848	0.8944	0.0005	0.0464	<.0001	0.2866	0.1567	0.0145	0.0014	0.0001	0.0686	0.0646	0.2858	0.1064	0.4695	0.0455	<.0001	0.038	<.0001	0.0003	<.0001	<.0001	0.0033	0.608	0.1909	0.0003	0.1888	0.4048	<.0001	<.0001	<.0001	0.0851	0.0061	0.6929	<.0001	<.0001	<.0001	0.0001	<.0001	<.0001	<.0001	<.0001	<.0001	0.0122	0.0033
	6589	6676	6669	6673	6680	6606	6670	6678	6618	6624	6479	6551	6655	4606	6608	6619	6611	4897	3902	4599	5573	6680	6576	6652	6621	6668	6442	6674	6678	3733	3275	2424	6469	4731	6462	6611	6672	6674	6660	5797	3215	6040	5052	4770	4794	4734	4727	3347	3311
Mis84	0.10609	0.17602	0.1669	0.24964	0.21981	0.34963	0.30038	0.23883	0.19747	0.21919	0.12668	0.25883	0.1609	0.2256	-0.03775	-0.04674	-0.00502	-0.02772	-0.01258	-0.05382	0.00165	0.06661	0.10224	0.05791	0.12499	-0.0342	-0.01494	0.03402	0.00659	0.01021	0.04273	0.03794	0.02075	0.00834	0.00794	0.0668	0.0246	0.08132	0.05287	0.05442	0.07233	0.03471	0.03881	-0.00282	-0.05607	-0.05797	-0.00372	0.04618	0.03392
	<.0001	<.0001	<.0001	<.0001	<.0001	<.0001	<.0001	<.0001	<.0001	<.0001	<.0001	<.0001	<.0001	<.0001	0.0008	<.0001	0.6549	0.035	0.3963	<.0001	0.8934	<.0001	<.0001	<.0001	<.0001	0.0022	0.1895	0.0023	0.5552	0.5028	0.0082	0.0471	0.0677	0.5333	0.4843	<.0001	0.0276	<.0001	<.0001	<.0001	<.0001	0.0032	0.0028	0.8327	<.0001	<.0001	0.7811	0.0038	0.0345
	7907	8026	8011	8018	8030	7933	8013	8027	7944	7948	7769	7855	7996	5443	7936	7949	7938	5789	4550	5430	6622	8027	7888	7996	7942	8015	7714	8021	8026	4314	3825	2739	7754	5586	7757	7943	8022	8024	8006	6855	3656	7188	5939	5624	5676	5592	5573	3927	3885
Mis85	0.08847	0.14421	0.13124	0.172	0.14987	0.23695	0.21161	0.17378	0.17703	0.1805	0.13545	0.20166	0.14406	0.19039	0.01788	0.01744	0.04058	0.03011	0.03178	0.03255	0.01554	0.12874	0.16497	0.17972	0.19082	0.01047	0.0366	0.07969	0.05844	0.03313	0.0461	0.03541	0.00484	0.021	0.01446	0.03509	-0.00245	0.04749	0.07846	0.02757	0.05857	-0.00243	0.04038	-0.01791	-0.0455	-0.04198	0.01553	0.00641	0.00905
	<.0001	<.0001	<.0001	<.0001	<.0001	<.0001	<.0001	<.0001	<.0001	<.0001	<.0001	<.0001	<.0001	<.0001	0.1112	0.12	0.0003	0.022	0.0321	0.0165	0.2065	<.0001	<.0001	<.0001	<.0001	0.3489	0.0013	<.0001	<.0001	0.0295	0.0044	0.0641	0.6703	0.1167	0.203	0.0018	0.8267	<.0001	<.0001	0.0225	0.0004	0.8366	0.0019	0.1793	0.0006	0.0017	0.2465	0.688	0.5728
	7906	8022	8007	8013	8027	7922	8009	8022	7934	7946	7766	7851	7993	5440	7935	7949	7935	5786	4546	5429	6610	8023	7887	7993	7938	8011	7712	8016	8019	4315	3820	2736	7753	5584	7756	7937	8019	8021	8003	6853	3656	7185	5939	5623	5674	5586	5568	3929	3887
Mis86	0.00936	0.03366	0.05392	0.05285	0.04425	0.05467	0.04707	0.02117	0.06882	0.06993	0.04678	0.05952	0.10982	-0.00252	-0.01953	-0.01529	0.0122	0.00698	-0.03894	0.00121	-0.01697	0.11862	0.07922	0.06393	0.12448	0.01901	0.03189	0.15724	0.14626	0.0168	0.01683	0.04407	0.11749	0.13028	0.13374	0.07415	0.08267	0.09733	0.09989	0.1256	0.13241	0.09754	0.12407	0.15533	0.18038	0.1603	0.20803	0.12507	0.15749
	0.4251	0.0038	<.0001	<.0001	0.0001	<.0001	<.0001	0.0691	<.0001	<.0001	<.0001	<.0001	<.0001	0.8529	0.0952	0.191	0.2971	0.6093	0.0107	0.932	0.1808	<.0001	<.0001	<.0001	<.0001	0.1027	0.0071	<.0001	<.0001	0.2841	0.3148	0.0248	<.0001	<.0001	<.0001	<.0001	<.0001	<.0001	<.0001	<.0001	<.0001	<.0001	<.0001	<.0001	<.0001	<.0001	<.0001	<.0001	<.0001
	7267	7375	7360	7369	7379	7293	7364	7377	7301	7342	7153	7249	7356	5420	7299	7316	7300	5367	4294	5003	6222	7380	7256	7353	7306	7368	7116	7375	7377	4068	3569	2595	7139	5192	7138	7304	7376	7376	7363	6341	3429	6611	5497	5540	5587	5502	5496	3807	3769
Mis87	0.00645	0.04059	0.10017	0.0915	0.06221	0.14216	0.10966	0.0499	0.13122	0.09251	0.07801	0.12144	0.10723	0.07424	0.00129	0.02151	0.03278	0.01456	-0.01182	0.0151	-0.00321	0.25573	0.18927	0.16122	0.34827	0.03697	0.04585	0.09981	0.08296	0.00201	0.007	-5e-05	0.06995	0.0828	0.06766	0.03232	0.03243	0.06292	0.09228	0.05904	0.08766	0.03511	0.06263	0.0356	0.02175	0.02879	0.07018	0.07817	0.10737
	0.5666	0.0003	<.0001	<.0001	<.0001	<.0001	<.0001	<.0001	<.0001	<.0001	<.0001	<.0001	<.0001	<.0001	0.9088	0.0551	0.0035	0.2678	0.4249	0.2653	0.7938	<.0001	<.0001	<.0001	<.0001	0.0009	<.0001	<.0001	<.0001	0.8946	0.6643	0.9978	<.0001	<.0001	<.0001	0.004	0.0037	<.0001	<.0001	<.0001	<.0001	0.0029	<.0001	0.0075	0.1008	0.0311	<.0001	<.0001	<.0001
	7905	8025	8011	8017	8032	7926	8013	8026	7942	7950	7769	7852	7997	5458	7940	7951	7942	5795	4559	5441	6629	8028	7893	7994	7946	8015	7713	8021	8024	4330	3841	2748	7760	5590	7762	7949	8027	8027	8008	6863	3650	7184	5941	5641	5692	5607	5587	3940	3898
Mis88	-0.05515	-0.05502	-0.04101	-0.01863	-0.01223	-0.0405	-0.03678	-0.0471	-0.00147	-0.01629	-0.03689	-0.03135	-0.01228	-0.09018	-0.02911	-0.01943	-0.02404	-0.00639	-0.04688	-0.01978	-0.03242	-0.00813	0.0328	-0.00099	0.05304	-0.02689	-0.01337	0.00679	0.01236	0.02752	0.02107	0.08286	0.09682	0.10622	0.10687	0.04872	0.09025	0.08541	0.06493	0.09216	0.09283	0.09624	0.06116	0.09921	0.12893	0.13015	0.15667	0.06821	0.10072
	<.0001	<.0001	0.0003	0.0975	0.2761	0.0003	0.0011	<.0001	0.8967	0.1489	0.0012	0.0058	0.2752	<.0001	0.01	0.0853	0.0334	0.6293	0.0017	0.1478	0.0087	0.4692	0.0038	0.9299	<.0001	0.0168	0.2433	0.5457	0.2713	0.0726	0.1956	<.0001	<.0001	<.0001	<.0001	<.0001	<.0001	<.0001	<.0001	<.0001	<.0001	<.0001	<.0001	<.0001	<.0001	<.0001	<.0001	<.0001	<.0001
	7804	7921	7911	7913	7926	7822	7913	7923	7842	7847	7677	7755	7895	5395	7837	7847	7837	5707	4491	5354	6548	7922	7790	7892	7837	7912	7616	7919	7923	4258	3772	2707	7655	5510	7659	7843	7919	7922	7906	6773	3615	7101	5884	5570	5615	5531	5513	3878	3842
Mis89	-0.12433	-0.10135	-0.06056	-0.06974	-0.05606	-0.03455	-0.04654	-0.0444	-0.0539	-0.07304	-0.05127	-0.07227	-0.09698	-0.10139	-0.29731	-0.31483	-0.25564	-0.26458	-0.2777	-0.29154	-0.2668	-0.09167	-0.08282	-0.04411	-0.03717	-0.23067	-0.24904	-0.19003	-0.23575	-0.13404	-0.1166	-0.13666	0.18507	0.1689	0.14652	0.23161	0.21265	0.19239	0.101	0.24065	0.21054	0.19561	0.22837	0.1153	0.13445	0.14797	0.17354	0.16172	0.11643
	<.0001	<.0001	<.0001	<.0001	<.0001	0.002	<.0001	<.0001	<.0001	<.0001	<.0001	<.0001	<.0001	<.0001	<.0001	<.0001	<.0001	<.0001	<.0001	<.0001	<.0001	<.0001	<.0001	<.0001	0.0009	<.0001	<.0001	<.0001	<.0001	<.0001	<.0001	<.0001	<.0001	<.0001	<.0001	<.0001	<.0001	<.0001	<.0001	<.0001	<.0001	<.0001	<.0001	<.0001	<.0001	<.0001	<.0001	<.0001	<.0001
	7980	8106	8090	8097	8111	7997	8092	8106	8017	8026	7844	7924	8075	5498	8016	8028	8018	5845	4604	5475	6691	8107	7968	8074	8022	8095	7793	8100	8104	4361	3868	2765	7833	5642	7834	8025	8105	8108	8088	6923	3682	7258	5984	5684	5732	5647	5628	3971	3929
Mis90	-0.01805	-0.02068	0.04358	0.03992	0.04782	0.01019	0.02051	0.00175	0.03678	0.06422	0.01841	0.01856	0.03952	-0.02132	-0.07051	-0.089	-0.0619	-0.04091	-0.0689	-0.04546	-0.08169	-0.03285	0.00722	0.01388	0.01526	-0.07106	-0.06228	-0.04008	-0.05176	-0.03101	0.00829	0.00878	0.22763	0.21639	0.2041	0.17611	0.19532	0.15403	0.15814	0.21806	0.20197	0.20671	0.19816	0.34106	0.23264	0.21786	0.22538	0.16899	0.14736
	0.1295	0.0801	0.0002	0.0007	<.0001	0.3914	0.0828	0.882	0.0019	<.0001	0.1248	0.1199	0.0008	0.1323	<.0001	<.0001	<.0001	0.0031	<.0001	0.0015	<.0001	0.0054	0.5444	0.2412	0.1985	<.0001	<.0001	0.0007	<.0001	0.0502	0.6216	0.6562	<.0001	<.0001	<.0001	<.0001	<.0001	<.0001	<.0001	<.0001	<.0001	<.0001	<.0001	<.0001	<.0001	<.0001	<.0001	<.0001	<.0001
	7056	7165	7154	7157	7167	7071	7155	7166	7097	7102	6954	7021	7141	4986	7099	7110	7090	5231	4145	4893	5989	7165	7060	7135	7099	7155	6912	7165	7164	3989	3547	2572	6959	5090	6949	7107	7162	7167	7150	6216	3395	6446	5336	5174	5216	5148	5136	3639	3601
Mis91	0.32904	0.2316	0.5023	0.33229	0.24498	0.25347	0.28035	0.30586	0.25282	0.28741	0.24458	0.3205	0.55144	0.25858	0.06613	0.04318	0.09139	0.11833	0.13155	0.12716	0.07723	0.10825	0.07879	0.00562	0.11908	0.03263	0.06114	0.07209	0.07563	0.11611	0.1016	0.11502	0.00049	0.02932	0.0331	-0.0376	-0.01014	0.01527	0.09542	-0.02223	0.01251	-0.0251	-0.01157	-0.03973	-0.05799	-0.05482	-0.03262	-0.03474	-0.00796
	<.0001	<.0001	<.0001	<.0001	<.0001	<.0001	<.0001	<.0001	<.0001	<.0001	<.0001	<.0001	<.0001	<.0001	<.0001	0.0001	<.0001	<.0001	<.0001	<.0001	<.0001	<.0001	<.0001	0.6176	<.0001	0.0037	<.0001	<.0001	<.0001	<.0001	<.0001	<.0001	0.9656	0.0294	0.0038	0.0009	0.3667	0.1739	<.0001	0.0673	0.4526	0.0343	0.3747	0.0031	<.0001	<.0001	0.0155	0.0306	0.6221
	7826	7931	7919	7924	7936	7835	7920	7935	7856	7856	7692	7762	7906	5376	7843	7858	7844	5730	4511	5359	6586	7932	7800	7900	7848	7922	7626	7927	7930	4281	3796	2719	7667	5521	7664	7855	7928	7931	7913	6777	3609	7107	5885	5558	5608	5529	5509	3877	3835
Mis92	0.21339	0.17449	0.06993	0.09279	0.09916	0.07781	0.09767	0.1176	0.04649	0.08836	0.06686	0.1037	0.04596	0.12532	0.29649	0.27429	0.23855	0.23723	0.24972	0.28388	0.2738	0.03794	0.07147	0.04063	-0.03771	0.09616	0.10627	0.05092	0.06574	0.15505	0.13521	0.13377	-0.16738	-0.15987	-0.15644	-0.0925	-0.10285	-0.11237	-0.06742	-0.13159	-0.12244	-0.11192	-0.1058	-0.10738	-0.12125	-0.13065	-0.13225	-0.11794	-0.08436
	<.0001	<.0001	<.0001	<.0001	<.0001	<.0001	<.0001	<.0001	<.0001	<.0001	<.0001	<.0001	<.0001	<.0001	<.0001	<.0001	<.0001	<.0001	<.0001	<.0001	<.0001	0.0008	<.0001	0.0003	0.0009	<.0001	<.0001	<.0001	<.0001	<.0001	<.0001	<.0001	<.0001	<.0001	<.0001	<.0001	<.0001	<.0001	<.0001	<.0001	<.0001	<.0001	<.0001	<.0001	<.0001	<.0001	<.0001	<.0001	<.0001
	7689	7791	7779	7782	7795	7699	7780	7793	7714	7717	7544	7622	7762	5294	7713	7731	7718	5642	4432	5289	6449	7796	7660	7762	7710	7783	7497	7787	7791	4227	3738	2700	7550	5446	7544	7713	7789	7792	7774	6684	3579	6987	5802	5478	5525	5445	5431	3841	3800
Mis93	-0.09458	-0.00535	-0.03616	-0.02724	0.00059	-0.02245	-0.02828	-0.03258	-0.02667	-0.01893	-0.02627	-0.04835	-0.03301	-0.11484	-0.09409	-0.12137	-0.06667	-0.0733	-0.15387	-0.14938	-0.06813	-0.01656	0.0002	0.00278	0.03367	-0.15949	-0.13407	-0.03835	-0.0545	-0.1196	-0.07629	-0.08873	0.42422	0.36203	0.32894	0.34112	0.32483	0.32563	0.1978	0.50425	0.46212	0.38334	0.47551	0.23257	0.24966	0.25722	0.27188	0.24178	0.2231
	<.0001	0.6399	0.0016	0.0174	0.9591	0.0513	0.0135	0.0044	0.0204	0.0997	0.0237	<.0001	0.004	<.0001	<.0001	<.0001	<.0001	<.0001	<.0001	<.0001	<.0001	0.148	0.986	0.8087	0.0034	<.0001	<.0001	0.0008	<.0001	<.0001	<.0001	<.0001	<.0001	<.0001	<.0001	<.0001	<.0001	<.0001	<.0001	<.0001	<.0001	<.0001	<.0001	<.0001	<.0001	<.0001	<.0001	<.0001	<.0001
	7525	7636	7620	7623	7636	7536	7622	7631	7561	7561	7416	7468	7605	5221	7551	7575	7564	5542	4328	5202	6317	7632	7503	7606	7546	7619	7338	7625	7630	4175	3700	2655	7399	5347	7397	7560	7629	7631	7610	6707	3546	6904	5763	5399	5445	5373	5351	3753	3713
Mis94	-0.09535	-0.07322	-0.00232	-0.00857	-0.01946	0.03833	0.02626	0.03424	0.00817	0.00182	0.03775	0.01476	-0.0323	-0.00104	-0.38702	-0.34825	-0.33942	-0.35264	-0.26587	-0.35756	-0.35336	0.01277	-0.01056	0.01234	0.03305	-0.05216	-0.05624	0.01738	0.00322	-0.16873	-0.15726	-0.19152	0.13362	0.10361	0.11586	0.10535	0.06353	0.1038	0.04939	0.12258	0.17035	0.09121	0.10732	0.0622	0.06178	0.08009	0.09005	0.13148	0.07983
	<.0001	<.0001	0.8351	0.441	0.08	0.0006	0.0183	0.0021	0.4652	0.8704	0.0008	0.1893	0.0037	0.9387	<.0001	<.0001	<.0001	<.0001	<.0001	<.0001	<.0001	0.2508	0.3464	0.2683	0.0031	<.0001	<.0001	0.1183	0.7719	<.0001	<.0001	<.0001	<.0001	<.0001	<.0001	<.0001	<.0001	<.0001	<.0001	<.0001	<.0001	<.0001	<.0001	<.0001	<.0001	<.0001	<.0001	<.0001	<.0001
	7963	8088	8072	8078	8092	7984	8075	8087	7998	8008	7827	7909	8056	5481	7997	8009	7997	5838	4600	5469	6671	8087	7947	8054	8002	8076	7772	8082	8085	4345	3857	2760	7813	5630	7811	8003	8083	8086	8067	6904	3669	7232	5968	5659	5708	5622	5605	3959	3916
Mis95	0.03342	0.11078	0.06587	0.09111	0.12763	0.1143	0.09047	0.07097	0.10494	0.13259	0.05203	0.10201	0.04487	0.04935	0.11518	0.11232	0.13387	0.11826	0.06723	0.11604	0.09627	-0.00111	0.12491	0.03477	0.12294	-0.04032	-0.03236	-0.00783	-0.0179	0.01514	0.06988	0.04819	0.03816	0.04606	0.0385	0.0978	0.08831	0.08139	0.15632	0.09733	0.12787	0.10228	0.10881	0.05104	0.04906	0.07448	0.11742	0.07254	0.10867
	0.0044	<.0001	<.0001	<.0001	<.0001	<.0001	<.0001	<.0001	<.0001	<.0001	<.0001	<.0001	0.0001	0.0005	<.0001	<.0001	<.0001	<.0001	<.0001	<.0001	<.0001	0.9242	<.0001	0.0029	<.0001	0.0005	0.0064	0.501	0.1241	0.3378	<.0001	0.0147	0.0013	0.0009	0.0011	<.0001	<.0001	<.0001	<.0001	<.0001	<.0001	<.0001	<.0001	0.0002	0.0004	<.0001	<.0001	<.0001	<.0001
	7274	7380	7371	7371	7384	7299	7373	7380	7308	7317	7162	7239	7365	5024	7302	7310	7302	5353	4232	5003	6134	7381	7262	7352	7305	7369	7097	7380	7379	4011	3540	2563	7145	5162	7144	7319	7376	7381	7365	6317	3427	6636	5521	5191	5239	5160	5146	3654	3616
Mis96	0.01525	0.05086	0.05977	0.09741	0.1404	0.14559	0.1147	0.08871	0.1198	0.12895	0.09125	0.10772	0.02559	0.06848	-0.02387	-0.01128	-0.00306	-0.00842	0.00205	-0.00183	-0.01151	-0.01361	0.05673	0.04136	0.09933	-0.04132	-0.02406	0.009	0.00726	-0.04341	-0.01326	-0.04873	0.07207	0.07775	0.0717	0.11392	0.10306	0.14363	0.14748	0.12711	0.19581	0.1016	0.15067	0.05139	0.05335	0.06712	0.11773	0.10259	0.12085
	0.1762	<.0001	<.0001	<.0001	<.0001	<.0001	<.0001	<.0001	<.0001	<.0001	<.0001	<.0001	0.0224	<.0001	0.0338	0.3158	0.7859	0.5229	0.8902	0.8929	0.3503	0.2236	<.0001	0.0002	<.0001	0.0002	0.0349	0.4213	0.5163	0.0044	0.4128	0.0109	<.0001	<.0001	<.0001	<.0001	<.0001	<.0001	<.0001	<.0001	<.0001	<.0001	<.0001	0.0001	<.0001	<.0001	<.0001	<.0001	<.0001
	7871	7989	7974	7982	7994	7886	7977	7992	7904	7913	7730	7817	7962	5418	7900	7913	7900	5764	4537	5404	6585	7994	7864	7961	7911	7980	7681	7985	7989	4299	3817	2732	7720	5553	7721	7909	7989	7991	7972	6821	3633	7157	5936	5597	5647	5561	5543	3910	3868
Mis97	0.09341	0.17027	0.11477	0.11107	0.14494	0.17077	0.15508	0.14102	0.12484	0.12802	0.12972	0.14096	0.12769	0.09871	0.0976	0.09334	0.12887	0.08195	0.10845	0.07137	0.10986	0.15687	0.18975	0.15482	0.20642	0.09371	0.12127	0.22181	0.21523	0.0049	0.00398	-0.00316	0.01708	0.04492	0.01865	0.03858	0.0083	0.03021	0.04379	0.01414	0.06968	0.01082	0.01417	0.02904	0.03216	0.03578	0.03638	0.07329	0.06937
	<.0001	<.0001	<.0001	<.0001	<.0001	<.0001	<.0001	<.0001	<.0001	<.0001	<.0001	<.0001	<.0001	<.0001	<.0001	<.0001	<.0001	<.0001	<.0001	<.0001	<.0001	<.0001	<.0001	<.0001	<.0001	<.0001	<.0001	<.0001	<.0001	0.7472	0.805	0.8684	0.1315	0.0008	0.0996	0.0006	0.4563	0.0067	<.0001	0.2407	<.0001	0.3576	0.2738	0.029	0.0152	0.0073	0.0065	<.0001	<.0001
	7944	8067	8053	8058	8072	7963	8058	8072	7986	7993	7814	7900	8042	5472	7979	7991	7982	5820	4578	5458	6661	8069	7933	8037	7985	8057	7756	8064	8068	4334	3847	2753	7798	5614	7798	7986	8065	8067	8049	6885	3668	7224	5962	5654	5702	5617	5598	3951	3908
Mis98	0.11378	0.11734	0.19321	0.20909	0.1547	0.19365	0.19768	0.16834	0.23234	0.19647	0.21917	0.197	0.19065	0.1457	-0.01036	-0.01014	0.02025	0.02692	0.04808	0.02138	0.02822	0.04142	0.0541	0.0411	0.09844	-0.0223	0.01766	0.04801	0.01921	0.07802	0.08983	0.0886	0.05855	0.0958	0.0734	0.04837	0.07045	0.09326	0.11311	0.05264	0.07895	0.02671	0.07627	0.02521	0.0147	0.0209	0.05778	0.08557	0.08715
	<.0001	<.0001	<.0001	<.0001	<.0001	<.0001	<.0001	<.0001	<.0001	<.0001	<.0001	<.0001	<.0001	<.0001	0.3547	0.3647	0.0703	0.04	0.0011	0.1142	0.0212	0.0002	<.0001	0.0002	<.0001	0.0452	0.1197	<.0001	0.0843	<.0001	<.0001	<.0001	<.0001	<.0001	<.0001	<.0001	<.0001	<.0001	<.0001	<.0001	<.0001	0.0232	<.0001	0.058	0.2668	0.1172	<.0001	<.0001	<.0001
	7953	8075	8060	8068	8082	7970	8064	8079	7991	8000	7818	7902	8051	5475	7987	8001	7989	5825	4584	5456	6663	8079	7937	8046	7991	8066	7762	8072	8075	4339	3855	2757	7811	5620	7806	7996	8076	8077	8060	6895	3665	7225	5958	5656	5706	5620	5600	3944	3903
Mis99	0.05343	0.10354	0.12611	0.13108	0.13431	0.15306	0.14743	0.15051	0.11172	0.12351	0.10967	0.12554	0.11256	0.1156	-0.01158	-0.00478	0.02722	0.02194	0.01329	-0.03563	0.05118	0.086	0.08038	0.0637	0.10375	-0.00589	0.02271	0.13636	0.09971	0.04766	0.03576	0.0371	0.07378	0.07417	0.07677	0.09274	0.05545	0.10579	0.05031	0.05724	0.10419	0.05017	0.06287	0.02769	0.00928	0.00702	0.04572	0.07571	0.08778
	<.0001	<.0001	<.0001	<.0001	<.0001	<.0001	<.0001	<.0001	<.0001	<.0001	<.0001	<.0001	<.0001	<.0001	0.3008	0.6694	0.015	0.0942	0.3681	0.0085	<.0001	<.0001	<.0001	<.0001	<.0001	0.597	0.0454	<.0001	<.0001	0.0017	0.0266	0.0517	<.0001	<.0001	<.0001	<.0001	<.0001	<.0001	<.0001	<.0001	<.0001	<.0001	<.0001	0.0372	0.4833	0.5987	0.0006	<.0001	<.0001
	7950	8073	8059	8064	8078	7968	8062	8074	7987	7994	7814	7893	8044	5478	7983	7996	7985	5821	4587	5453	6665	8075	7936	8041	7988	8063	7761	8069	8073	4336	3844	2750	7806	5619	7803	7993	8073	8075	8055	6891	3666	7224	5962	5662	5707	5623	5604	3956	3913
Mis100	0.04205	0.09017	0.13585	0.1521	0.15724	0.15091	0.1319	0.0905	0.11993	0.16367	0.12022	0.16104	0.12556	0.11413	-0.00061	0.01847	0.05354	0.05913	0.01781	0.02132	0.0448	0.02859	0.02796	0.03347	0.10408	-0.08171	-0.05598	0.01236	-0.00996	0.07481	0.07975	0.08257	0.10824	0.1311	0.12022	0.09935	0.12213	0.14514	0.14661	0.08377	0.12515	0.12015	0.12318	0.05996	0.03738	0.03175	0.10195	0.10996	0.13217
	0.0002	<.0001	<.0001	<.0001	<.0001	<.0001	<.0001	<.0001	<.0001	<.0001	<.0001	<.0001	<.0001	<.0001	0.9564	0.0998	<.0001	<.0001	0.2302	0.1163	0.0003	0.0105	0.0131	0.0028	<.0001	<.0001	<.0001	0.2687	0.3725	<.0001	<.0001	<.0001	<.0001	<.0001	<.0001	<.0001	<.0001	<.0001	<.0001	<.0001	<.0001	<.0001	<.0001	<.0001	0.0049	0.0177	<.0001	<.0001	<.0001
	7896	8016	8001	8005	8020	7914	8005	8017	7934	7938	7763	7840	7987	5430	7934	7944	7935	5786	4542	5426	6609	8016	7883	7985	7931	8005	7704	8012	8015	4320	3825	2739	7750	5580	7751	7936	8013	8016	7996	6855	3651	7181	5936	5617	5664	5580	5561	3939	3897
Activity	0.54857	0.54695	0.65732	0.76295	0.63673	0.71397	0.75531	0.67866	0.64097	0.71583	0.56	0.76015	0.64221	0.658	0.12391	0.09497	0.16916	0.18473	0.21812	0.1724	0.17694	0.17578	0.16319	0.07105	0.20149	0.04498	0.09222	0.16716	0.14686	0.19129	0.15257	0.16113	-0.05763	-0.03398	-0.02462	-0.04117	-0.05212	0.0176	0.07933	-0.07473	-0.02743	-0.06363	-0.04557	-0.14189	-0.21308	-0.20566	-0.12209	-0.05641	-0.03088
	<.0001	<.0001	<.0001	<.0001	<.0001	<.0001	<.0001	<.0001	<.0001	<.0001	<.0001	<.0001	<.0001	<.0001	<.0001	<.0001	<.0001	<.0001	<.0001	<.0001	<.0001	<.0001	<.0001	<.0001	<.0001	<.0001	<.0001	<.0001	<.0001	<.0001	<.0001	<.0001	<.0001	0.0106	0.0291	0.0002	<.0001	0.1124	<.0001	<.0001	0.0956	<.0001	0.0004	<.0001	<.0001	<.0001	<.0001	0.0004	0.0526
	8014	8140	8124	8132	8145	8032	8126	8141	8051	8061	7873	7957	8107	5519	8047	8061	8048	5869	4624	5500	6715	8140	7997	8107	8053	8128	7821	8133	8136	4375	3882	2778	7860	5659	7861	8053	8135	8137	8119	6940	3692	7276	5999	5699	5749	5661	5642	3981	3939
SociabilityPeople	0.18064	0.20823	0.09461	0.11181	0.10195	0.10077	0.10788	0.11226	0.09271	0.09881	0.09531	0.10675	0.12961	0.14208	0.86552	0.90223	0.90609	0.90209	0.74856	0.88863	0.89929	0.08513	0.10435	0.07641	0.0847	0.14424	0.15724	0.1551	0.15919	0.34603	0.3117	0.34897	-0.31266	-0.27001	-0.27558	-0.11544	-0.11682	-0.11621	-0.07104	-0.14087	-0.12483	-0.10869	-0.11142	-0.09266	-0.11268	-0.10698	-0.09223	-0.0964	-0.05754
	<.0001	<.0001	<.0001	<.0001	<.0001	<.0001	<.0001	<.0001	<.0001	<.0001	<.0001	<.0001	<.0001	<.0001	<.0001	<.0001	<.0001	<.0001	<.0001	<.0001	<.0001	<.0001	<.0001	<.0001	<.0001	<.0001	<.0001	<.0001	<.0001	<.0001	<.0001	<.0001	<.0001	<.0001	<.0001	<.0001	<.0001	<.0001	<.0001	<.0001	<.0001	<.0001	<.0001	<.0001	<.0001	<.0001	<.0001	<.0001	0.0003
	7980	8105	8089	8097	8110	7998	8092	8108	8019	8027	7840	7924	8073	5497	8049	8063	8050	5871	4626	5502	6717	8114	7970	8079	8025	8101	7794	8106	8109	4371	3877	2775	7851	5657	7854	8023	8104	8106	8088	6916	3682	7248	5984	5678	5728	5640	5621	3972	3930
Vocalizations1	0.10462	0.18416	0.09288	0.14669	0.15545	0.16471	0.1775	0.1668	0.16552	0.10917	0.12324	0.14576	0.14313	0.09858	0.10377	0.0976	0.12441	0.08755	0.13154	0.05704	0.11325	0.73356	0.81023	0.70618	0.76769	0.1778	0.19393	0.25086	0.2296	0.00734	0.03575	0.03437	0.00025	0.00309	-0.00952	0.00236	-0.03732	0.01161	0.00465	-0.02037	0.02604	-0.02664	-0.03263	0.01904	0.00113	0.00555	0.02909	0.02869	0.03819
	<.0001	<.0001	<.0001	<.0001	<.0001	<.0001	<.0001	<.0001	<.0001	<.0001	<.0001	<.0001	<.0001	<.0001	<.0001	<.0001	<.0001	<.0001	<.0001	<.0001	<.0001	<.0001	<.0001	<.0001	<.0001	<.0001	<.0001	<.0001	<.0001	0.6275	0.0259	0.07	0.9822	0.8164	0.3989	0.8324	0.0008	0.295	0.6756	0.0897	0.1137	0.0231	0.0115	0.1506	0.9317	0.6761	0.0289	0.0703	0.0165
	8008	8134	8118	8126	8139	8027	8121	8137	8047	8056	7868	7952	8102	5517	8049	8063	8050	5871	4626	5502	6717	8142	7999	8108	8054	8130	7823	8135	8138	4376	3883	2779	7858	5658	7859	8051	8133	8135	8117	6939	3691	7274	5999	5698	5748	5660	5641	3980	3938
Purring	0.11023	0.04351	0.02599	0.0379	0.02641	0.04296	0.04944	0.06107	0.08175	0.02499	0.07252	0.05264	0.06141	0.08337	0.1624	0.19501	0.15422	0.13518	0.18078	0.18523	0.12549	0.18975	0.15396	0.15147	0.1144	0.89457	0.94027	0.37038	0.38957	0.04968	0.03328	0.03764	-0.15858	-0.12556	-0.13384	-0.18649	-0.21122	-0.22262	-0.10269	-0.14383	-0.10572	-0.18457	-0.15454	-0.07068	-0.06497	-0.06677	-0.08562	-0.07941	-0.07649
	<.0001	<.0001	0.0194	0.0006	0.0174	0.0001	<.0001	<.0001	<.0001	0.0251	<.0001	<.0001	<.0001	<.0001	<.0001	<.0001	<.0001	<.0001	<.0001	<.0001	<.0001	<.0001	<.0001	<.0001	<.0001	<.0001	<.0001	<.0001	<.0001	0.001	0.0384	0.0477	<.0001	<.0001	<.0001	<.0001	<.0001	<.0001	<.0001	<.0001	<.0001	<.0001	<.0001	<.0001	<.0001	<.0001	<.0001	<.0001	<.0001
	7989	8113	8096	8104	8117	8007	8100	8116	8026	8034	7847	7931	8080	5500	8027	8041	8029	5853	4613	5483	6702	8120	7979	8088	8033	8130	7823	8115	8118	4364	3870	2767	7837	5641	7837	8031	8112	8113	8096	6921	3678	7256	5981	5680	5730	5642	5625	3964	3922
AttentionSeeking	0.09397	0.11321	0.09501	0.11375	0.12418	0.12717	0.1183	0.11647	0.13792	0.11001	0.12122	0.12291	0.14696	0.1355	0.14597	0.18263	0.17234	0.14469	0.15609	0.11781	0.1529	0.25122	0.19266	0.16555	0.18161	0.35208	0.39804	0.93757	0.89876	0.07564	0.04226	0.05893	-0.05435	-0.02636	-0.02396	-0.11732	-0.13661	-0.10639	-0.08934	-0.07183	-0.03553	-0.09587	-0.07193	-0.03428	-0.02886	-0.02562	-0.02599	-0.00981	-0.01201
	<.0001	<.0001	<.0001	<.0001	<.0001	<.0001	<.0001	<.0001	<.0001	<.0001	<.0001	<.0001	<.0001	<.0001	<.0001	<.0001	<.0001	<.0001	<.0001	<.0001	<.0001	<.0001	<.0001	<.0001	<.0001	<.0001	<.0001	<.0001	<.0001	<.0001	0.0085	0.0019	<.0001	0.0474	0.0337	<.0001	<.0001	<.0001	<.0001	<.0001	0.0309	<.0001	<.0001	0.0097	0.0287	0.054	0.051	0.5361	0.4515
	8002	8129	8112	8120	8133	8022	8116	8131	8042	8050	7863	7947	8096	5512	8044	8057	8045	5869	4625	5501	6712	8136	7993	8102	8048	8126	7820	8135	8138	4375	3883	2779	7854	5657	7855	8046	8127	8129	8111	6935	3689	7271	5996	5694	5744	5656	5637	3977	3935
SociabilityCats	0.14899	0.08734	0.12561	0.13041	0.08419	0.06553	0.09047	0.0859	0.06745	0.14274	0.10975	0.16312	0.16583	0.26621	0.27513	0.28465	0.30369	0.35296	0.26794	0.32607	0.3208	0.03212	0.01616	-0.02602	-0.00816	0.03468	0.03779	0.06008	0.04799	0.94529	0.92573	0.93513	-0.13812	-0.11074	-0.10654	-0.12086	-0.0855	-0.09108	-0.0596	-0.133	-0.09526	-0.06992	-0.11602	-0.19244	-0.23646	-0.23669	-0.2084	-0.18371	-0.12643
	<.0001	<.0001	<.0001	<.0001	<.0001	<.0001	<.0001	<.0001	<.0001	<.0001	<.0001	<.0001	<.0001	<.0001	<.0001	<.0001	<.0001	<.0001	<.0001	<.0001	<.0001	0.0233	0.2564	0.0666	0.5661	0.0144	0.0087	<.0001	0.0007	<.0001	<.0001	<.0001	<.0001	<.0001	<.0001	<.0001	<.0001	<.0001	<.0001	<.0001	<.0001	<.0001	<.0001	<.0001	<.0001	<.0001	<.0001	<.0001	<.0001
	4892	4983	4971	4974	4981	4909	4969	4978	4929	4933	4838	4874	4957	3576	4957	4964	4949	3912	3119	3675	4199	4986	4935	4971	4948	4979	4823	4983	4985	4376	3883	2779	4855	3767	4861	4938	4982	4981	4977	4512	2540	4513	3634	3719	3769	3733	3710	2718	2693
AggressionStranger	-0.10335	-0.06699	-0.00116	-0.03055	-0.01127	-0.02662	-0.04313	-0.08322	-0.01539	-0.01147	0.00727	-0.02658	-0.00866	-0.11165	-0.25838	-0.31171	-0.23744	-0.26667	-0.30419	-0.28974	-0.29399	-0.0027	-0.01317	-0.00628	0.03282	-0.13512	-0.12588	-0.02744	-0.04971	-0.13647	-0.09442	-0.10119	0.93693	0.88845	0.81555	0.29911	0.34198	0.3006	0.24629	0.34347	0.32129	0.34433	0.3213	0.29994	0.30983	0.27698	0.25944	0.28574	0.24308
	<.0001	<.0001	0.918	0.0064	0.3144	0.0183	0.0001	<.0001	0.172	0.3082	0.5234	0.019	0.4408	<.0001	<.0001	<.0001	<.0001	<.0001	<.0001	<.0001	<.0001	0.8097	0.2439	0.576	0.0036	<.0001	<.0001	0.0144	<.0001	<.0001	<.0001	<.0001	<.0001	<.0001	<.0001	<.0001	<.0001	<.0001	<.0001	<.0001	<.0001	<.0001	<.0001	<.0001	<.0001	<.0001	<.0001	<.0001	<.0001
	7839	7959	7945	7950	7964	7855	7948	7963	7878	7888	7707	7784	7931	5389	7903	7926	7917	5777	4550	5432	6611	7965	7829	7928	7881	7950	7658	7957	7960	4309	3820	2736	7861	5660	7862	7893	7967	7969	7948	6829	3643	7135	5909	5584	5632	5544	5527	3909	3866
AggressionOwner	-0.08944	0.00177	-0.01785	0.01627	0.01971	0.04263	0.02158	0.00905	0.03518	0.03725	0.00962	-0.01725	-0.0274	-0.16631	-0.13219	-0.16244	-0.09711	-0.11172	-0.18288	-0.16184	-0.10984	-0.05889	0.00846	0.00935	0.05911	-0.21112	-0.18302	-0.11638	-0.13277	-0.13843	-0.08458	-0.10702	0.36296	0.32305	0.31342	0.88723	0.64246	0.73539	0.60903	0.40238	0.39576	0.45352	0.44166	0.27011	0.29267	0.27913	0.34137	0.26956	0.32529
	<.0001	0.8729	0.1079	0.1426	0.0755	0.0001	0.0519	0.4146	0.0016	0.0008	0.3934	0.124	0.0137	<.0001	<.0001	<.0001	<.0001	<.0001	<.0001	<.0001	<.0001	<.0001	0.4498	0.3999	<.0001	<.0001	<.0001	<.0001	<.0001	<.0001	<.0001	<.0001	<.0001	<.0001	<.0001	<.0001	<.0001	<.0001	<.0001	<.0001	<.0001	<.0001	<.0001	<.0001	<.0001	<.0001	<.0001	<.0001	<.0001
	8003	8130	8113	8121	8134	8022	8116	8131	8041	8052	7865	7949	8098	5512	8040	8055	8042	5864	4618	5495	6709	8133	7990	8099	8045	8121	7814	8126	8129	4373	3878	2776	7860	5659	7861	8054	8136	8138	8120	6941	3693	7277	6000	5699	5749	5661	5642	3981	3938
RestraintResistance	-0.11666	-0.04497	-0.04503	-0.03674	-0.01495	-0.01678	-0.02832	-0.05367	-0.02206	-0.01029	-0.00407	-0.06133	-0.04722	-0.14451	-0.13561	-0.15309	-0.10456	-0.107	-0.15343	-0.14164	-0.12597	-0.05772	-0.00764	-0.0026	0.04849	-0.1568	-0.14326	-0.0599	-0.08273	-0.12515	-0.08346	-0.09773	0.3668	0.34262	0.30002	0.41945	0.3847	0.37167	0.28449	0.82523	0.85766	0.70933	0.86556	0.29131	0.32298	0.31789	0.32621	0.27967	0.27189
	<.0001	<.0001	<.0001	0.001	0.1819	0.1366	0.0115	<.0001	0.0501	0.3604	0.7204	<.0001	<.0001	<.0001	<.0001	<.0001	<.0001	<.0001	<.0001	<.0001	<.0001	<.0001	0.499	0.8168	<.0001	<.0001	<.0001	<.0001	<.0001	<.0001	<.0001	<.0001	<.0001	<.0001	<.0001	<.0001	<.0001	<.0001	<.0001	<.0001	<.0001	<.0001	<.0001	<.0001	<.0001	<.0001	<.0001	<.0001	<.0001
	7857	7974	7959	7965	7976	7873	7961	7976	7893	7897	7728	7802	7945	5428	7888	7906	7891	5755	4531	5410	6585	7978	7841	7943	7890	7965	7678	7970	7975	4320	3817	2742	7727	5564	7727	7911	7982	7983	7962	6941	3693	7277	6000	5617	5666	5580	5563	3914	3870
AggressionFamiliar	-0.14721	-0.1191	-0.11547	-0.123	-0.0608	-0.1183	-0.1193	-0.10252	-0.03896	-0.18916	-0.07896	-0.18761	-0.10277	-0.3599	-0.11043	-0.11769	-0.10543	-0.11533	-0.16058	-0.13256	-0.13333	-0.008	0.01804	0.02481	0.03194	-0.08441	-0.07565	-0.01396	-0.03537	-0.26801	-0.19264	-0.19187	0.31448	0.28167	0.27696	0.29731	0.28643	0.27761	0.21688	0.34329	0.33167	0.30865	0.34605	0.72226	0.81813	0.88387	0.80373	0.33454	0.29636
	<.0001	<.0001	<.0001	<.0001	<.0001	<.0001	<.0001	<.0001	0.0029	<.0001	<.0001	<.0001	<.0001	<.0001	<.0001	<.0001	<.0001	<.0001	<.0001	<.0001	<.0001	0.539	0.1695	0.0574	0.0147	<.0001	<.0001	0.2841	0.0066	<.0001	<.0001	<.0001	<.0001	<.0001	<.0001	<.0001	<.0001	<.0001	<.0001	<.0001	<.0001	<.0001	<.0001	<.0001	<.0001	<.0001	<.0001	<.0001	<.0001
	5802	5890	5878	5882	5889	5804	5883	5890	5835	5870	5723	5797	5868	5410	5830	5843	5830	4383	3437	4150	4824	5893	5799	5871	5836	5882	5680	5888	5887	3466	2926	2232	5703	4220	5704	5832	5894	5895	5878	5177	2793	5339	4449	5699	5749	5661	5642	3028	2988
AggressionDog	-0.04619	0.0169	-0.00176	0.00585	0.02393	0.01293	0.01297	0.00028	0.02714	-0.0157	0.01132	-0.01518	-0.00883	-0.08949	-0.08545	-0.07928	-0.05102	-0.07099	-0.11078	-0.09727	-0.06636	0.00675	0.05546	0.05725	0.08278	-0.06368	-0.05005	0.01351	-0.01031	-0.21693	-0.15205	-0.14844	0.29391	0.31885	0.28197	0.26932	0.23482	0.26678	0.20417	0.24709	0.31528	0.23483	0.26244	0.26049	0.26583	0.28944	0.31749	0.83788	0.74159
	0.0015	0.2399	0.9028	0.6841	0.096	0.3722	0.3677	0.9845	0.0602	0.2769	0.4372	0.2955	0.5401	<.0001	<.0001	<.0001	0.0004	<.0001	<.0001	<.0001	<.0001	0.6389	0.0001	<.0001	<.0001	<.0001	0.0006	0.3474	0.4733	<.0001	<.0001	<.0001	<.0001	<.0001	<.0001	<.0001	<.0001	<.0001	<.0001	<.0001	<.0001	<.0001	<.0001	<.0001	<.0001	<.0001	<.0001	<.0001	<.0001
	4748	4836	4826	4833	4842	4765	4828	4839	4795	4797	4708	4749	4817	3333	4805	4802	4792	3740	3034	3508	4084	4840	4783	4826	4803	4830	4708	4836	4839	2943	2685	1976	4715	3666	4720	4796	4843	4842	4831	4263	2475	4337	3605	3495	3514	3480	3469	3981	3939
FearUnfamiliar	-0.11707	-0.11778	-0.07094	-0.05997	-0.05444	-0.02766	-0.04148	-0.03917	-0.04272	-0.08244	-0.04674	-0.07682	-0.09519	-0.11035	-0.34199	-0.30321	-0.31442	-0.32297	-0.27399	-0.35744	-0.30074	-0.01644	0.0027	-0.00013	0.01797	-0.03347	-0.04058	0.00971	-0.02425	-0.23419	-0.17312	-0.20124	0.14967	0.13417	0.11989	0.08858	0.07313	0.09258	0.02078	0.13878	0.16947	0.10169	0.11026	0.12345	0.12335	0.14532	0.12559	0.1922	0.11357
	<.0001	<.0001	<.0001	<.0001	<.0001	0.038	0.0017	0.0031	0.0013	<.0001	0.0005	<.0001	<.0001	<.0001	<.0001	<.0001	<.0001	<.0001	<.0001	<.0001	<.0001	0.214	0.8396	0.9919	0.1768	0.0115	0.0026	0.4633	0.0669	<.0001	<.0001	<.0001	<.0001	<.0001	<.0001	<.0001	<.0001	<.0001	0.117	<.0001	<.0001	<.0001	<.0001	<.0001	<.0001	<.0001	<.0001	<.0001	<.0001
	5619	5703	5691	5698	5706	5626	5696	5703	5653	5656	5537	5593	5679	3984	5666	5683	5667	4443	3521	4153	4850	5712	5635	5693	5652	5700	5514	5708	5710	3801	3433	2459	5562	4284	5563	5659	5701	5703	5693	5042	2780	5136	4198	4139	4187	4140	4130	3247	3211
FearNovelty	-0.07683	0.05546	0.02862	0.03844	0.04703	0.07396	0.05784	0.04549	0.04448	0.03191	0.03644	0.03768	0.03607	-0.01541	-0.23247	-0.22283	-0.18189	-0.1926	-0.20785	-0.24802	-0.18792	0.04182	0.04652	0.03574	0.10766	-0.1033	-0.09095	0.01625	-0.01998	-0.10906	-0.0853	-0.0812	0.19569	0.18256	0.19301	0.16248	0.14758	0.19274	0.11945	0.18759	0.18797	0.17084	0.15797	0.14457	0.14739	0.16318	0.2108	0.14129	0.12952
	<.0001	<.0001	0.0106	0.0006	<.0001	<.0001	<.0001	<.0001	<.0001	0.0045	0.0014	0.0009	0.0013	0.2563	<.0001	<.0001	<.0001	<.0001	<.0001	<.0001	<.0001	0.0002	<.0001	0.0014	<.0001	<.0001	<.0001	0.1464	0.0742	<.0001	<.0001	<.0001	<.0001	<.0001	<.0001	<.0001	<.0001	<.0001	<.0001	<.0001	<.0001	<.0001	<.0001	<.0001	<.0001	<.0001	<.0001	<.0001	<.0001
	7870	7986	7972	7979	7993	7887	7975	7989	7904	7914	7731	7813	7958	5427	7901	7920	7907	5773	4542	5415	6606	7990	7847	7960	7904	7978	7681	7986	7987	4318	3835	2745	7730	5573	7727	7907	7984	7986	7969	6842	3642	7162	5920	5612	5659	5573	5556	3924	3881
SeparationBehavior	0.03249	0.12282	0.15637	0.15403	0.11822	0.17487	0.15634	0.11454	0.14852	0.12736	0.11053	0.16846	0.21833	0.1027	-0.0138	-0.00975	0.05582	0.03931	-0.03266	-0.02246	0.01278	0.16362	0.16163	0.1104	0.25639	-0.00974	0.00568	0.12979	0.10544	0.03184	0.03466	0.04593	0.13729	0.16983	0.156	0.10473	0.09324	0.15981	0.16402	0.10814	0.12472	0.11417	0.1229	0.09187	0.08024	0.08342	0.13608	0.12575	0.13598
	0.0037	<.0001	<.0001	<.0001	<.0001	<.0001	<.0001	<.0001	<.0001	<.0001	<.0001	<.0001	<.0001	<.0001	0.2163	0.3823	<.0001	0.0026	0.0266	0.0962	0.2958	<.0001	<.0001	<.0001	<.0001	0.3809	0.6162	<.0001	<.0001	0.0355	0.0311	0.0157	<.0001	<.0001	<.0001	<.0001	<.0001	<.0001	<.0001	<.0001	<.0001	<.0001	<.0001	<.0001	<.0001	<.0001	<.0001	<.0001	<.0001
	7985	8110	8094	8102	8116	8005	8097	8112	8022	8033	7850	7931	8080	5498	8024	8038	8028	5852	4608	5484	6695	8114	7971	8081	8028	8102	7796	8107	8110	4360	3868	2767	7836	5644	7838	8027	8108	8110	8093	6918	3682	7256	5985	5680	5733	5643	5625	3972	3930
Trainability	0.25615	0.18561	0.15746	0.14033	0.10308	0.09686	0.12336	0.14134	0.12015	0.10927	0.09338	0.15091	0.2304	0.14766	0.15126	0.1323	0.15242	0.1378	0.13679	0.16802	0.1013	0.29357	0.19566	0.13248	0.09868	0.23945	0.23749	0.22338	0.25809	0.12761	0.10705	0.13524	-0.07653	-0.04667	-0.04494	-0.14492	-0.12177	-0.14598	-0.03271	-0.13044	-0.1493	-0.12389	-0.15339	-0.06989	-0.059	-0.08705	-0.06979	-0.08927	-0.07007
	<.0001	<.0001	<.0001	<.0001	<.0001	<.0001	<.0001	<.0001	<.0001	<.0001	<.0001	<.0001	<.0001	<.0001	<.0001	<.0001	<.0001	<.0001	<.0001	<.0001	<.0001	<.0001	<.0001	<.0001	<.0001	<.0001	<.0001	<.0001	<.0001	<.0001	<.0001	<.0001	<.0001	0.0005	<.0001	<.0001	<.0001	<.0001	0.0032	<.0001	<.0001	<.0001	<.0001	<.0001	<.0001	<.0001	<.0001	<.0001	<.0001
	7994	8120	8103	8111	8125	8012	8107	8121	8032	8042	7856	7938	8090	5501	8031	8044	8032	5859	4616	5491	6701	8123	7983	8090	8037	8111	7806	8116	8120	4365	3876	2773	7844	5649	7845	8038	8119	8122	8103	6927	3685	7263	5988	5686	5735	5649	5629	3974	3931
PredatoryBehavior	0.21559	0.25505	0.24499	0.25741	0.24895	0.22399	0.24774	0.29294	0.20367	0.22655	0.18509	0.22044	0.19873	0.21526	0.01464	-0.0005	0.02417	0.03727	0.07674	0.0156	0.05852	0.11874	0.14407	0.09096	0.11399	-0.00734	0.02876	0.04622	0.03872	0.02964	0.04615	0.07447	0.02018	0.01883	0.02647	0.05818	0.02037	0.07058	0.05356	0.02491	0.05298	0.01017	0.00789	0.0122	-0.01952	-0.01012	0.0371	0.04672	0.05566
	<.0001	<.0001	<.0001	<.0001	<.0001	<.0001	<.0001	<.0001	<.0001	<.0001	<.0001	<.0001	<.0001	<.0001	0.2454	0.9684	0.0553	0.01	<.0001	0.2973	<.0001	<.0001	<.0001	<.0001	<.0001	0.5591	0.0243	0.0002	0.002	0.0683	0.0064	0.0002	0.1137	0.2002	0.0378	<.0001	0.1047	<.0001	<.0001	0.0643	0.0036	0.443	0.5935	0.4162	0.1911	0.5005	0.0137	0.0066	0.0013
	6235	6340	6327	6334	6346	6250	6330	6343	6281	6284	6138	6212	6319	4292	6293	6293	6288	4781	3870	4467	5351	6346	6281	6325	6294	6338	6131	6345	6346	3783	3495	2488	6146	4630	6156	6288	6344	6347	6332	5516	3027	5695	4582	4440	4485	4434	4415	3384	3354
PreyInterest	0.17403	0.21564	0.23281	0.23723	0.20664	0.2371	0.23805	0.24363	0.23428	0.21973	0.22835	0.23276	0.22849	0.17105	-0.01286	-0.03415	0.0105	0.00242	0.04422	0.0033	-0.02637	0.18004	0.17725	0.11695	0.16961	0.05507	0.07715	0.08849	0.06849	-0.04608	-0.02831	-0.00103	0.05466	0.04404	0.05159	0.05677	0.03175	0.04477	0.09234	0.05503	0.07714	0.01262	0.02343	0.02706	0.03411	0.04173	0.05684	0.02574	0.04071
	<.0001	<.0001	<.0001	<.0001	<.0001	<.0001	<.0001	<.0001	<.0001	<.0001	<.0001	<.0001	<.0001	<.0001	0.2551	0.0025	0.3527	0.8549	0.003	0.8089	0.0329	<.0001	<.0001	<.0001	<.0001	<.0001	<.0001	<.0001	<.0001	0.0026	0.0807	0.957	<.0001	0.0011	<.0001	<.0001	0.0047	<.0001	<.0001	<.0001	<.0001	0.2875	0.073	0.0436	0.0106	0.0019	<.0001	0.1085	0.0115
	7801	7914	7898	7906	7921	7817	7902	7916	7835	7838	7677	7747	7885	5376	7833	7843	7834	5731	4511	5368	6548	7916	7780	7889	7836	7903	7610	7911	7913	4280	3807	2724	7657	5527	7656	7836	7913	7916	7905	6780	3608	7101	5859	5563	5610	5526	5511	3891	3850
LocationPreferences	0.06007	0.08819	0.11099	0.15225	0.2531	0.12166	0.1279	0.09677	0.13629	0.12734	0.11415	0.13143	0.12898	0.08516	0.02957	0.02102	0.04879	0.06437	0.04744	0.03059	0.0444	0.08072	0.08808	0.05895	0.13997	0.01914	0.0429	0.08579	0.062	0.05249	0.05955	0.07681	0.0789	0.05759	0.06969	0.03709	0.05545	0.05584	0.04633	0.07649	0.11218	0.0645	0.04795	0.08619	0.07841	0.08686	0.08521	0.1128	0.10243
	<.0001	<.0001	<.0001	<.0001	<.0001	<.0001	<.0001	<.0001	<.0001	<.0001	<.0001	<.0001	<.0001	<.0001	0.0081	0.0595	<.0001	<.0001	0.0013	0.0235	0.0003	<.0001	<.0001	<.0001	<.0001	0.0848	0.0002	<.0001	<.0001	0.0005	0.0002	<.0001	<.0001	<.0001	<.0001	0.0009	<.0001	<.0001	<.0001	<.0001	<.0001	<.0001	0.0002	<.0001	<.0001	<.0001	<.0001	<.0001	<.0001
	7992	8114	8099	8106	8120	8009	8102	8117	8027	8037	7854	7935	8085	5503	8026	8039	8025	5854	4610	5486	6697	8117	7977	8087	8031	8105	7800	8111	8113	4361	3872	2771	7840	5644	7842	8034	8114	8116	8097	6925	3683	7258	5986	5685	5735	5647	5629	3970	3928
Grooming	-0.09469	-0.02912	-0.0179	-0.00834	-0.00604	0.02123	-0.00171	-0.02609	0.06336	-0.0236	0.02406	-0.00099	0.01642	-0.07596	-0.04201	-0.0261	-0.0128	-0.00646	-0.06888	-0.02784	-0.0391	0.03708	0.05114	0.06842	0.1076	0.00219	0.00628	0.05514	0.02936	-0.04312	-0.03132	-0.03853	0.11992	0.14295	0.12769	0.13024	0.13388	0.13354	0.16607	0.13048	0.16902	0.11498	0.11722	0.15415	0.16365	0.13762	0.16403	0.1449	0.14741
	<.0001	0.0087	0.1072	0.4529	0.5864	0.0574	0.8775	0.0187	<.0001	0.0344	0.033	0.9294	0.1398	<.0001	0.0002	0.0193	0.2513	0.6212	<.0001	0.0392	0.0014	0.0008	<.0001	<.0001	<.0001	0.8434	0.5791	<.0001	0.0082	0.0044	0.0513	0.0426	<.0001	<.0001	<.0001	<.0001	<.0001	<.0001	<.0001	<.0001	<.0001	<.0001	<.0001	<.0001	<.0001	<.0001	<.0001	<.0001	<.0001
	7992	8116	8101	8108	8121	8010	8103	8118	8028	8038	7851	7938	8088	5502	8028	8042	8029	5856	4614	5488	6696	8120	7978	8086	8032	8108	7802	8113	8116	4364	3872	2770	7843	5648	7844	8034	8116	8118	8100	6925	3683	7260	5989	5684	5734	5648	5630	3970	3928
CompulsiveBehaviors	-0.02783	0.04742	0.04528	0.08197	0.08157	0.14685	0.10843	0.05965	0.18222	0.08796	0.12775	0.10318	0.08011	0.03855	-0.06876	-0.0649	-0.02762	-0.04496	-0.07033	-0.05118	-0.04834	0.06697	0.08952	0.07866	0.14863	-0.05737	-0.03412	0.05453	0.04235	-0.01697	-0.00581	-0.00272	0.15722	0.17226	0.15941	0.15464	0.13623	0.17158	0.1955	0.14959	0.1969	0.13197	0.15113	0.12253	0.10349	0.11885	0.17198	0.15756	0.16603
	0.0129	<.0001	<.0001	<.0001	<.0001	<.0001	<.0001	<.0001	<.0001	<.0001	<.0001	<.0001	<.0001	0.0043	<.0001	<.0001	0.0134	0.0006	<.0001	0.0002	<.0001	<.0001	<.0001	<.0001	<.0001	<.0001	0.0026	<.0001	0.0001	0.2623	0.7179	0.8863	<.0001	<.0001	<.0001	<.0001	<.0001	<.0001	<.0001	<.0001	<.0001	<.0001	<.0001	<.0001	<.0001	<.0001	<.0001	<.0001	<.0001
	7986	8111	8096	8104	8116	8007	8098	8113	8025	8033	7846	7933	8082	5496	8022	8035	8022	5851	4609	5480	6698	8114	7972	8081	8027	8102	7796	8107	8110	4365	3873	2771	7837	5645	7837	8029	8110	8112	8094	6921	3681	7255	5986	5680	5729	5642	5623	3968	3926
Elimination	-0.12154	-0.12198	-0.09263	-0.09509	-0.07716	-0.07148	-0.10531	-0.11288	-0.0362	-0.07888	-0.04863	-0.10238	-0.06965	-0.12685	-0.01837	-0.00112	-0.00903	-0.01419	-0.05989	-0.01803	-0.01947	-0.02145	0.00539	0.01909	0.03735	-0.01593	-0.0309	0.00136	0.00917	-0.01899	-0.0257	-0.00376	0.09603	0.10513	0.10012	0.05464	0.07618	0.0742	0.0753	0.11487	0.14623	0.10598	0.10057	0.15526	0.15638	0.1565	0.1677	0.13052	0.14728
	<.0001	<.0001	<.0001	<.0001	<.0001	<.0001	<.0001	<.0001	0.0012	<.0001	<.0001	<.0001	<.0001	<.0001	0.1014	0.9206	0.4208	0.2798	<.0001	0.1843	0.1125	0.0543	0.6317	0.0875	0.0009	0.1533	0.0066	0.9029	0.4108	0.2127	0.1124	0.8441	<.0001	<.0001	<.0001	<.0001	<.0001	<.0001	<.0001	<.0001	<.0001	<.0001	<.0001	<.0001	<.0001	<.0001	<.0001	<.0001	<.0001
	7926	8042	8030	8036	8049	7943	8031	8044	7957	7970	7789	7870	8015	5461	7954	7968	7957	5798	4566	5425	6642	8046	7907	8013	7958	8034	7732	8040	8044	4308	3816	2739	7773	5590	7773	7960	8042	8043	8028	6868	3669	7203	5965	5635	5684	5596	5581	3927	3886
EliminationPreferences	-0.03831	-0.07857	-0.0338	-0.04497	-0.02101	-0.01904	-0.05563	-0.04519	0.04922	-0.02339	0.0074	-0.04667	0.01902	-0.08963	-0.04892	-0.05225	-0.04904	-0.06164	-0.0475	-0.00469	-0.1095	0.02082	0.06145	0.05996	0.05136	0.05487	0.0395	0.00662	0.01338	-0.07493	-0.03727	-0.04135	0.07569	0.08588	0.07667	0.03326	0.04331	0.00608	0.1433	0.10681	0.10351	0.06049	0.07532	0.09445	0.11849	0.13241	0.11806	0.06114	0.06967
	0.0012	<.0001	0.004	0.0001	0.0735	0.1069	<.0001	0.0001	<.0001	0.0474	0.5348	<.0001	0.1059	<.0001	<.0001	<.0001	<.0001	<.0001	0.0021	0.7409	<.0001	0.076	<.0001	<.0001	<.0001	<.0001	0.001	0.5732	0.2547	<.0001	0.0271	0.0357	<.0001	<.0001	<.0001	0.0048	0.0002	0.6046	<.0001	<.0001	<.0001	<.0001	<.0001	<.0001	<.0001	<.0001	<.0001	0.0002	<.0001
	7154	7254	7241	7247	7257	7173	7242	7255	7187	7192	7030	7112	7229	4992	7178	7188	7178	5280	4175	4965	6006	7259	7140	7227	7187	7247	6981	7250	7254	4007	3516	2581	7018	5087	7018	7182	7249	7253	7239	6261	3422	6546	5449	5157	5192	5125	5113	3606	3567
CrepuscularActivity	0.11536	0.1846	0.1812	0.25074	0.21924	0.34597	0.30276	0.24568	0.22368	0.23864	0.15891	0.27645	0.18686	0.24873	-0.01034	-0.01474	0.02423	0.00469	0.01315	-0.00784	0.00889	0.1187	0.16062	0.14505	0.19457	-0.01229	0.01604	0.0693	0.0376	0.02837	0.05248	0.04447	0.0122	0.0162	0.0126	0.05757	0.0109	0.07362	0.0835	0.04522	0.07916	0.01421	0.04415	-0.01113	-0.06025	-0.05696	0.0088	0.02753	0.02495
	<.0001	<.0001	<.0001	<.0001	<.0001	<.0001	<.0001	<.0001	<.0001	<.0001	<.0001	<.0001	<.0001	<.0001	0.3555	0.1872	0.0303	0.7206	0.3732	0.5625	0.4682	<.0001	<.0001	<.0001	<.0001	0.2694	0.1575	<.0001	0.0007	0.0614	0.0011	0.0195	0.281	0.2246	0.2656	<.0001	0.3271	<.0001	<.0001	0.0002	<.0001	0.2268	0.0006	0.4023	<.0001	<.0001	0.5099	0.0835	0.1187
	7961	8081	8065	8072	8086	7978	8067	8082	7993	8004	7819	7902	8052	5480	7992	8006	7993	5829	4585	5466	6663	8083	7945	8051	7998	8071	7767	8076	8079	4347	3856	2757	7806	5621	7810	7997	8079	8081	8063	6899	3672	7236	5969	5662	5713	5627	5608	3955	3913
Agitation	0.00936	0.03366	0.05392	0.05285	0.04425	0.05467	0.04707	0.02117	0.06882	0.06993	0.04678	0.05952	0.10982	-0.00252	-0.01953	-0.01529	0.0122	0.00698	-0.03894	0.00121	-0.01697	0.11862	0.07922	0.06393	0.12448	0.01901	0.03189	0.15724	0.14626	0.0168	0.01683	0.04407	0.11749	0.13028	0.13374	0.07415	0.08267	0.09733	0.09989	0.1256	0.13241	0.09754	0.12407	0.15533	0.18038	0.1603	0.20803	0.12507	0.15749
	0.4251	0.0038	<.0001	<.0001	0.0001	<.0001	<.0001	0.0691	<.0001	<.0001	<.0001	<.0001	<.0001	0.8529	0.0952	0.191	0.2971	0.6093	0.0107	0.932	0.1808	<.0001	<.0001	<.0001	<.0001	0.1027	0.0071	<.0001	<.0001	0.2841	0.3148	0.0248	<.0001	<.0001	<.0001	<.0001	<.0001	<.0001	<.0001	<.0001	<.0001	<.0001	<.0001	<.0001	<.0001	<.0001	<.0001	<.0001	<.0001
	7267	7375	7360	7369	7379	7293	7364	7377	7301	7342	7153	7249	7356	5420	7299	7316	7300	5367	4294	5003	6222	7380	7256	7353	7306	7368	7116	7375	7377	4068	3569	2595	7139	5192	7138	7304	7376	7376	7363	6341	3429	6611	5497	5540	5587	5502	5496	3807	3769
Vocalizations2	0.09677	0.16391	0.08907	0.12421	0.13531	0.15705	0.15628	0.15378	0.16746	0.10887	0.12777	0.13947	0.12812	0.10157	0.09141	0.08788	0.11324	0.07837	0.12014	0.05587	0.09252	0.66881	0.73943	0.64703	0.70154	0.16656	0.18176	0.23162	0.21115	-0.00173	0.02633	0.02589	-0.00639	0.01063	-0.01144	-0.00286	-0.03835	0.00317	0.01488	-0.01239	0.03231	-0.03452	-0.03042	0.0111	-0.0056	0.0063	0.02687	0.0321	0.04327
	<.0001	<.0001	<.0001	<.0001	<.0001	<.0001	<.0001	<.0001	<.0001	<.0001	<.0001	<.0001	<.0001	<.0001	<.0001	<.0001	<.0001	<.0001	<.0001	<.0001	<.0001	<.0001	<.0001	<.0001	<.0001	<.0001	<.0001	<.0001	<.0001	0.909	0.1011	0.1726	0.5715	0.4241	0.3109	0.7972	0.0005	0.7752	0.1804	0.3021	0.0498	0.0032	0.0185	0.4022	0.6711	0.636	0.0437	0.0429	0.0066
	8002	8128	8112	8121	8133	8021	8116	8131	8043	8050	7864	7948	8096	5514	8042	8057	8043	5867	4624	5499	6711	8135	7992	8101	8048	8123	7816	8129	8131	4373	3879	2777	7853	5656	7854	8045	8127	8129	8111	6937	3687	7268	5994	5694	5744	5656	5637	3979	3937
Sprays	-0.05515	-0.05502	-0.04101	-0.01863	-0.01223	-0.0405	-0.03678	-0.0471	-0.00147	-0.01629	-0.03689	-0.03135	-0.01228	-0.09018	-0.02911	-0.01943	-0.02404	-0.00639	-0.04688	-0.01978	-0.03242	-0.00813	0.0328	-0.00099	0.05304	-0.02689	-0.01337	0.00679	0.01236	0.02752	0.02107	0.08286	0.09682	0.10622	0.10687	0.04872	0.09025	0.08541	0.06493	0.09216	0.09283	0.09624	0.06116	0.09921	0.12893	0.13015	0.15667	0.06821	0.10072
	<.0001	<.0001	0.0003	0.0975	0.2761	0.0003	0.0011	<.0001	0.8967	0.1489	0.0012	0.0058	0.2752	<.0001	0.01	0.0853	0.0334	0.6293	0.0017	0.1478	0.0087	0.4692	0.0038	0.9299	<.0001	0.0168	0.2433	0.5457	0.2713	0.0726	0.1956	<.0001	<.0001	<.0001	<.0001	<.0001	<.0001	<.0001	<.0001	<.0001	<.0001	<.0001	<.0001	<.0001	<.0001	<.0001	<.0001	<.0001	<.0001
	7804	7921	7911	7913	7926	7822	7913	7923	7842	7847	7677	7755	7895	5395	7837	7847	7837	5707	4491	5354	6548	7922	7790	7892	7837	7912	7616	7919	7923	4258	3772	2707	7655	5510	7659	7843	7919	7922	7906	6773	3615	7101	5884	5570	5615	5531	5513	3878	3842
PickedUpHeld	-0.12433	-0.10135	-0.06056	-0.06974	-0.05606	-0.03455	-0.04654	-0.0444	-0.0539	-0.07304	-0.05127	-0.07227	-0.09698	-0.10139	-0.29731	-0.31483	-0.25564	-0.26458	-0.2777	-0.29154	-0.2668	-0.09167	-0.08282	-0.04411	-0.03717	-0.23067	-0.24904	-0.19003	-0.23575	-0.13404	-0.1166	-0.13666	0.18507	0.1689	0.14652	0.23161	0.21265	0.19239	0.101	0.24065	0.21054	0.19561	0.22837	0.1153	0.13445	0.14797	0.17354	0.16172	0.11643
	<.0001	<.0001	<.0001	<.0001	<.0001	0.002	<.0001	<.0001	<.0001	<.0001	<.0001	<.0001	<.0001	<.0001	<.0001	<.0001	<.0001	<.0001	<.0001	<.0001	<.0001	<.0001	<.0001	<.0001	0.0009	<.0001	<.0001	<.0001	<.0001	<.0001	<.0001	<.0001	<.0001	<.0001	<.0001	<.0001	<.0001	<.0001	<.0001	<.0001	<.0001	<.0001	<.0001	<.0001	<.0001	<.0001	<.0001	<.0001	<.0001
	7980	8106	8090	8097	8111	7997	8092	8106	8017	8026	7844	7924	8075	5498	8016	8028	8018	5845	4604	5475	6691	8107	7968	8074	8022	8095	7793	8100	8104	4361	3868	2765	7833	5642	7834	8025	8105	8108	8088	6923	3682	7258	5984	5684	5732	5647	5628	3971	3929
StolenFoodPrey	-0.01805	-0.02068	0.04358	0.03992	0.04782	0.01019	0.02051	0.00175	0.03678	0.06422	0.01841	0.01856	0.03952	-0.02132	-0.07051	-0.089	-0.0619	-0.04091	-0.0689	-0.04546	-0.08169	-0.03285	0.00722	0.01388	0.01526	-0.07106	-0.06228	-0.04008	-0.05176	-0.03101	0.00829	0.00878	0.22763	0.21639	0.2041	0.17611	0.19532	0.15403	0.15814	0.21806	0.20197	0.20671	0.19816	0.34106	0.23264	0.21786	0.22538	0.16899	0.14736
	0.1295	0.0801	0.0002	0.0007	<.0001	0.3914	0.0828	0.882	0.0019	<.0001	0.1248	0.1199	0.0008	0.1323	<.0001	<.0001	<.0001	0.0031	<.0001	0.0015	<.0001	0.0054	0.5444	0.2412	0.1985	<.0001	<.0001	0.0007	<.0001	0.0502	0.6216	0.6562	<.0001	<.0001	<.0001	<.0001	<.0001	<.0001	<.0001	<.0001	<.0001	<.0001	<.0001	<.0001	<.0001	<.0001	<.0001	<.0001	<.0001
	7056	7165	7154	7157	7167	7071	7155	7166	7097	7102	6954	7021	7141	4986	7099	7110	7090	5231	4145	4893	5989	7165	7060	7135	7099	7155	6912	7165	7164	3989	3547	2572	6959	5090	6949	7107	7162	7167	7150	6216	3395	6446	5336	5174	5216	5148	5136	3639	3601
PlaysFetch	0.32904	0.2316	0.5023	0.33229	0.24498	0.25347	0.28035	0.30586	0.25282	0.28741	0.24458	0.3205	0.55144	0.25858	0.06613	0.04318	0.09139	0.11833	0.13155	0.12716	0.07723	0.10825	0.07879	0.00562	0.11908	0.03263	0.06114	0.07209	0.07563	0.11611	0.1016	0.11502	0.00049	0.02932	0.0331	-0.0376	-0.01014	0.01527	0.09542	-0.02223	0.01251	-0.0251	-0.01157	-0.03973	-0.05799	-0.05482	-0.03262	-0.03474	-0.00796
	<.0001	<.0001	<.0001	<.0001	<.0001	<.0001	<.0001	<.0001	<.0001	<.0001	<.0001	<.0001	<.0001	<.0001	<.0001	0.0001	<.0001	<.0001	<.0001	<.0001	<.0001	<.0001	<.0001	0.6176	<.0001	0.0037	<.0001	<.0001	<.0001	<.0001	<.0001	<.0001	0.9656	0.0294	0.0038	0.0009	0.3667	0.1739	<.0001	0.0673	0.4526	0.0343	0.3747	0.0031	<.0001	<.0001	0.0155	0.0306	0.6221
	7826	7931	7919	7924	7936	7835	7920	7935	7856	7856	7692	7762	7906	5376	7843	7858	7844	5730	4511	5359	6586	7932	7800	7900	7848	7922	7626	7927	7930	4281	3796	2719	7667	5521	7664	7855	7928	7931	7913	6777	3609	7107	5885	5558	5608	5529	5509	3877	3835
AdaptsToChanges	0.21339	0.17449	0.06993	0.09279	0.09916	0.07781	0.09767	0.1176	0.04649	0.08836	0.06686	0.1037	0.04596	0.12532	0.29649	0.27429	0.23855	0.23723	0.24972	0.28388	0.2738	0.03794	0.07147	0.04063	-0.03771	0.09616	0.10627	0.05092	0.06574	0.15505	0.13521	0.13377	-0.16738	-0.15987	-0.15644	-0.0925	-0.10285	-0.11237	-0.06742	-0.13159	-0.12244	-0.11192	-0.1058	-0.10738	-0.12125	-0.13065	-0.13225	-0.11794	-0.08436
	<.0001	<.0001	<.0001	<.0001	<.0001	<.0001	<.0001	<.0001	<.0001	<.0001	<.0001	<.0001	<.0001	<.0001	<.0001	<.0001	<.0001	<.0001	<.0001	<.0001	<.0001	0.0008	<.0001	0.0003	0.0009	<.0001	<.0001	<.0001	<.0001	<.0001	<.0001	<.0001	<.0001	<.0001	<.0001	<.0001	<.0001	<.0001	<.0001	<.0001	<.0001	<.0001	<.0001	<.0001	<.0001	<.0001	<.0001	<.0001	<.0001
	7689	7791	7779	7782	7795	7699	7780	7793	7714	7717	7544	7622	7762	5294	7713	7731	7718	5642	4432	5289	6449	7796	7660	7762	7710	7783	7497	7787	7791	4227	3738	2700	7550	5446	7544	7713	7789	7792	7774	6684	3579	6987	5802	5478	5525	5445	5431	3841	3800
ExaminedByVet	-0.09458	-0.00535	-0.03616	-0.02724	0.00059	-0.02245	-0.02828	-0.03258	-0.02667	-0.01893	-0.02627	-0.04835	-0.03301	-0.11484	-0.09409	-0.12137	-0.06667	-0.0733	-0.15387	-0.14938	-0.06813	-0.01656	0.0002	0.00278	0.03367	-0.15949	-0.13407	-0.03835	-0.0545	-0.1196	-0.07629	-0.08873	0.42422	0.36203	0.32894	0.34112	0.32483	0.32563	0.1978	0.50425	0.46212	0.38334	0.47551	0.23257	0.24966	0.25722	0.27188	0.24178	0.2231
	<.0001	0.6399	0.0016	0.0174	0.9591	0.0513	0.0135	0.0044	0.0204	0.0997	0.0237	<.0001	0.004	<.0001	<.0001	<.0001	<.0001	<.0001	<.0001	<.0001	<.0001	0.148	0.986	0.8087	0.0034	<.0001	<.0001	0.0008	<.0001	<.0001	<.0001	<.0001	<.0001	<.0001	<.0001	<.0001	<.0001	<.0001	<.0001	<.0001	<.0001	<.0001	<.0001	<.0001	<.0001	<.0001	<.0001	<.0001	<.0001
	7525	7636	7620	7623	7636	7536	7622	7631	7561	7561	7416	7468	7605	5221	7551	7575	7564	5542	4328	5202	6317	7632	7503	7606	7546	7619	7338	7625	7630	4175	3700	2655	7399	5347	7397	7560	7629	7631	7610	6707	3546	6904	5763	5399	5445	5373	5351	3753	3713
LoudNoiseResponse	-0.09535	-0.07322	-0.00232	-0.00857	-0.01946	0.03833	0.02626	0.03424	0.00817	0.00182	0.03775	0.01476	-0.0323	-0.00104	-0.38702	-0.34825	-0.33942	-0.35264	-0.26587	-0.35756	-0.35336	0.01277	-0.01056	0.01234	0.03305	-0.05216	-0.05624	0.01738	0.00322	-0.16873	-0.15726	-0.19152	0.13362	0.10361	0.11586	0.10535	0.06353	0.1038	0.04939	0.12258	0.17035	0.09121	0.10732	0.0622	0.06178	0.08009	0.09005	0.13148	0.07983
	<.0001	<.0001	0.8351	0.441	0.08	0.0006	0.0183	0.0021	0.4652	0.8704	0.0008	0.1893	0.0037	0.9387	<.0001	<.0001	<.0001	<.0001	<.0001	<.0001	<.0001	0.2508	0.3464	0.2683	0.0031	<.0001	<.0001	0.1183	0.7719	<.0001	<.0001	<.0001	<.0001	<.0001	<.0001	<.0001	<.0001	<.0001	<.0001	<.0001	<.0001	<.0001	<.0001	<.0001	<.0001	<.0001	<.0001	<.0001	<.0001
	7963	8088	8072	8078	8092	7984	8075	8087	7998	8008	7827	7909	8056	5481	7997	8009	7997	5838	4600	5469	6671	8087	7947	8054	8002	8076	7772	8082	8085	4345	3857	2760	7813	5630	7811	8003	8083	8086	8067	6904	3669	7232	5968	5659	5708	5622	5605	3959	3916
Escapes	0.03342	0.11078	0.06587	0.09111	0.12763	0.1143	0.09047	0.07097	0.10494	0.13259	0.05203	0.10201	0.04487	0.04935	0.11518	0.11232	0.13387	0.11826	0.06723	0.11604	0.09627	-0.00111	0.12491	0.03477	0.12294	-0.04032	-0.03236	-0.00783	-0.0179	0.01514	0.06988	0.04819	0.03816	0.04606	0.0385	0.0978	0.08831	0.08139	0.15632	0.09733	0.12787	0.10228	0.10881	0.05104	0.04906	0.07448	0.11742	0.07254	0.10867
	0.0044	<.0001	<.0001	<.0001	<.0001	<.0001	<.0001	<.0001	<.0001	<.0001	<.0001	<.0001	0.0001	0.0005	<.0001	<.0001	<.0001	<.0001	<.0001	<.0001	<.0001	0.9242	<.0001	0.0029	<.0001	0.0005	0.0064	0.501	0.1241	0.3378	<.0001	0.0147	0.0013	0.0009	0.0011	<.0001	<.0001	<.0001	<.0001	<.0001	<.0001	<.0001	<.0001	0.0002	0.0004	<.0001	<.0001	<.0001	<.0001
	7274	7380	7371	7371	7384	7299	7373	7380	7308	7317	7162	7239	7365	5024	7302	7310	7302	5353	4232	5003	6134	7381	7262	7352	7305	7369	7097	7380	7379	4011	3540	2563	7145	5162	7144	7319	7376	7381	7365	6317	3427	6636	5521	5191	5239	5160	5146	3654	3616
Scratching	0.01525	0.05086	0.05977	0.09741	0.1404	0.14559	0.1147	0.08871	0.1198	0.12895	0.09125	0.10772	0.02559	0.06848	-0.02387	-0.01128	-0.00306	-0.00842	0.00205	-0.00183	-0.01151	-0.01361	0.05673	0.04136	0.09933	-0.04132	-0.02406	0.009	0.00726	-0.04341	-0.01326	-0.04873	0.07207	0.07775	0.0717	0.11392	0.10306	0.14363	0.14748	0.12711	0.19581	0.1016	0.15067	0.05139	0.05335	0.06712	0.11773	0.10259	0.12085
	0.1762	<.0001	<.0001	<.0001	<.0001	<.0001	<.0001	<.0001	<.0001	<.0001	<.0001	<.0001	0.0224	<.0001	0.0338	0.3158	0.7859	0.5229	0.8902	0.8929	0.3503	0.2236	<.0001	0.0002	<.0001	0.0002	0.0349	0.4213	0.5163	0.0044	0.4128	0.0109	<.0001	<.0001	<.0001	<.0001	<.0001	<.0001	<.0001	<.0001	<.0001	<.0001	<.0001	0.0001	<.0001	<.0001	<.0001	<.0001	<.0001
	7871	7989	7974	7982	7994	7886	7977	7992	7904	7913	7730	7817	7962	5418	7900	7913	7900	5764	4537	5404	6585	7994	7864	7961	7911	7980	7681	7985	7989	4299	3817	2732	7720	5553	7721	7909	7989	7991	7972	6821	3633	7157	5936	5597	5647	5561	5543	3910	3868
LiesOnObjects	0.09341	0.17027	0.11477	0.11107	0.14494	0.17077	0.15508	0.14102	0.12484	0.12802	0.12972	0.14096	0.12769	0.09871	0.0976	0.09334	0.12887	0.08195	0.10845	0.07137	0.10986	0.15687	0.18975	0.15482	0.20642	0.09371	0.12127	0.22181	0.21523	0.0049	0.00398	-0.00316	0.01708	0.04492	0.01865	0.03858	0.0083	0.03021	0.04379	0.01414	0.06968	0.01082	0.01417	0.02904	0.03216	0.03578	0.03638	0.07329	0.06937
	<.0001	<.0001	<.0001	<.0001	<.0001	<.0001	<.0001	<.0001	<.0001	<.0001	<.0001	<.0001	<.0001	<.0001	<.0001	<.0001	<.0001	<.0001	<.0001	<.0001	<.0001	<.0001	<.0001	<.0001	<.0001	<.0001	<.0001	<.0001	<.0001	0.7472	0.805	0.8684	0.1315	0.0008	0.0996	0.0006	0.4563	0.0067	<.0001	0.2407	<.0001	0.3576	0.2738	0.029	0.0152	0.0073	0.0065	<.0001	<.0001
	7944	8067	8053	8058	8072	7963	8058	8072	7986	7993	7814	7900	8042	5472	7979	7991	7982	5820	4578	5458	6661	8069	7933	8037	7985	8057	7756	8064	8068	4334	3847	2753	7798	5614	7798	7986	8065	8067	8049	6885	3668	7224	5962	5654	5702	5617	5598	3951	3908
ChasesTail	0.11378	0.11734	0.19321	0.20909	0.1547	0.19365	0.19768	0.16834	0.23234	0.19647	0.21917	0.197	0.19065	0.1457	-0.01036	-0.01014	0.02025	0.02692	0.04808	0.02138	0.02822	0.04142	0.0541	0.0411	0.09844	-0.0223	0.01766	0.04801	0.01921	0.07802	0.08983	0.0886	0.05855	0.0958	0.0734	0.04837	0.07045	0.09326	0.11311	0.05264	0.07895	0.02671	0.07627	0.02521	0.0147	0.0209	0.05778	0.08557	0.08715
	<.0001	<.0001	<.0001	<.0001	<.0001	<.0001	<.0001	<.0001	<.0001	<.0001	<.0001	<.0001	<.0001	<.0001	0.3547	0.3647	0.0703	0.04	0.0011	0.1142	0.0212	0.0002	<.0001	0.0002	<.0001	0.0452	0.1197	<.0001	0.0843	<.0001	<.0001	<.0001	<.0001	<.0001	<.0001	<.0001	<.0001	<.0001	<.0001	<.0001	<.0001	0.0232	<.0001	0.058	0.2668	0.1172	<.0001	<.0001	<.0001
	7953	8075	8060	8068	8082	7970	8064	8079	7991	8000	7818	7902	8051	5475	7987	8001	7989	5825	4584	5456	6663	8079	7937	8046	7991	8066	7762	8072	8075	4339	3855	2757	7811	5620	7806	7996	8076	8077	8060	6895	3665	7225	5958	5656	5706	5620	5600	3944	3903
Kneads	0.05343	0.10354	0.12611	0.13108	0.13431	0.15306	0.14743	0.15051	0.11172	0.12351	0.10967	0.12554	0.11256	0.1156	-0.01158	-0.00478	0.02722	0.02194	0.01329	-0.03563	0.05118	0.086	0.08038	0.0637	0.10375	-0.00589	0.02271	0.13636	0.09971	0.04766	0.03576	0.0371	0.07378	0.07417	0.07677	0.09274	0.05545	0.10579	0.05031	0.05724	0.10419	0.05017	0.06287	0.02769	0.00928	0.00702	0.04572	0.07571	0.08778
	<.0001	<.0001	<.0001	<.0001	<.0001	<.0001	<.0001	<.0001	<.0001	<.0001	<.0001	<.0001	<.0001	<.0001	0.3008	0.6694	0.015	0.0942	0.3681	0.0085	<.0001	<.0001	<.0001	<.0001	<.0001	0.597	0.0454	<.0001	<.0001	0.0017	0.0266	0.0517	<.0001	<.0001	<.0001	<.0001	<.0001	<.0001	<.0001	<.0001	<.0001	<.0001	<.0001	0.0372	0.4833	0.5987	0.0006	<.0001	<.0001
	7950	8073	8059	8064	8078	7968	8062	8074	7987	7994	7814	7893	8044	5478	7983	7996	7985	5821	4587	5453	6665	8075	7936	8041	7988	8063	7761	8069	8073	4336	3844	2750	7806	5619	7803	7993	8073	8075	8055	6891	3666	7224	5962	5662	5707	5623	5604	3956	3913
Chewing	0.04205	0.09017	0.13585	0.1521	0.15724	0.15091	0.1319	0.0905	0.11993	0.16367	0.12022	0.16104	0.12556	0.11413	-0.00061	0.01847	0.05354	0.05913	0.01781	0.02132	0.0448	0.02859	0.02796	0.03347	0.10408	-0.08171	-0.05598	0.01236	-0.00996	0.07481	0.07975	0.08257	0.10824	0.1311	0.12022	0.09935	0.12213	0.14514	0.14661	0.08377	0.12515	0.12015	0.12318	0.05996	0.03738	0.03175	0.10195	0.10996	0.13217
	0.0002	<.0001	<.0001	<.0001	<.0001	<.0001	<.0001	<.0001	<.0001	<.0001	<.0001	<.0001	<.0001	<.0001	0.9564	0.0998	<.0001	<.0001	0.2302	0.1163	0.0003	0.0105	0.0131	0.0028	<.0001	<.0001	<.0001	0.2687	0.3725	<.0001	<.0001	<.0001	<.0001	<.0001	<.0001	<.0001	<.0001	<.0001	<.0001	<.0001	<.0001	<.0001	<.0001	<.0001	0.0049	0.0177	<.0001	<.0001	<.0001
	7896	8016	8001	8005	8020	7914	8005	8017	7934	7938	7763	7840	7987	5430	7934	7944	7935	5786	4542	5426	6609	8016	7883	7985	7931	8005	7704	8012	8015	4320	3825	2739	7750	5580	7751	7936	8013	8016	7996	6855	3651	7181	5936	5617	5664	5580	5561	3939	3897
[truncated: 89 more columns]

## Sheet: Dogs Std Residuals by Breed
Breed	Fetches - Std Residuals
German Shepherd	17.69
Labrador Retriever	17.38
Golden Retriever	13.82
Border Collie	13.53
Australian Shepherd	10.57
Belgian Malinois	9.13
Rottweiler	7.12
Golden doodle	6.44
Australian Cattle Dog	6.17
Poodle (Standard)	6.1
Nova Scotia Duck Tolling Retriever	5.7
Flat-Coated Retriever	5.14
Labradoodle	5.14
German Shorthaired Pointer	4.56
Cocker Spaniel (English)	4.48
Staffordshire Bull Terrier	4.28
English Springer Spaniel	4.22
Belgian Tervuren	4.21
Australian Shepherd (Miniature)	4.06
White Swiss Shepherd Dog	4.04
Aussie Doodle	3.71
Portuguese Water Dog	3.71
Chesapeake Bay Retriever	3.64
Lagotto Romagnolo	3.54
Vizsla	3.5
Spanish Water Dog	3.46
Dutch Shepherd	3.45
Boston Terrier	3.42
Weimaraner	3.26
Cane Corso	3.16
German Wirehaired Pointer	3.15
Miniature American Shepherd	3.11
Australian Labradoodle	2.91
Cockapoo	2.91
Belgian Groenendael	2.72
Shiba Inu	2.5
Doberman Pinscher	2.49
Briard	2.46
Jack Russell Terrier	2.41
Boxer	2.3
English Shepherd	2.24
Beauceron	2.21
Kooikerhondje	2.17
Borador (Labrador x Border Collie cross)	2.08
Bernedoodle	2.03
Schnauzer (Giant)	1.98
American Staffordshire Terrier	1.94
Poodle (Miniature)	1.9
Airedale Terrier	1.86
Mudi	1.76
Belgian Sheepdog	1.7
Wirehaired Pointing Griffon	1.7
Cardigan Welsh Corgi	1.54
Collie (Rough)	1.46
Welsh Terrier	1.44
Icelandic Sheepdog	1.24
Gordon Setter	1.23
Australian Kelpie	1.22
Bull Terrier	1.22
Blue Heeler	1.17
American Pit Bull Terrier	1.06
Pembroke Welsh Corgi	1
Fox Terrier (Wire/Wire-haired)	0.92
Cavapooshon (Cavalier x Bichon x Poodle)	0.89
Welsh Springer Spaniel	0.89
Spinone Italiano	0.87
Border Terrier	0.8
Irish Setter	0.8
Mal-shi (Maltese x Shih-Tzu)	0.78
Shihpoo	0.76
Goldador Retriever (Lab x Golden Retriever cro	0.74
Fox Terrier (Toy)	0.68
Parson Russell Terrier	0.55
Australian Koolie	0.53
Irish Terrier	0.53
Pyrenean Shepherd	0.53
Fox Terrier (Smooth)	0.4
Berger Picard	0.37
Canaan Dog	0.34
Schnoodle (Schnauzer x Poodle)	0.32
Whippet	0.28
Bearded Collie	0.24
Maltipoo	0.18
American Bully	0.15
Cocker Spaniel (American)	0.14
Pit Bull mix	0.1
Schnauzer (Standard)	0.05
Teddybear (Shih Tzu x Bichon cross)	0.03
Australian Shepherd (Toy)	0.01
French Bulldog	-0.003
Brittany	-0.01
Pointer	-0.01
Carolina Dog	-0.03
Silky Terrier	-0.03
Bedlington Terrier	-0.08
Japanese Spitz	-0.08
Collie	-0.15
Finnish Lapphund	-0.17
Alaskan Klee Kai	-0.2
Australian Silky Terrier	-0.2
Coton de Tulear	-0.25
Collie (Smooth)	-0.29
Podenco mix	-0.29
Catahoula Leopard Dog	-0.3
Olde English Bulldogge	-0.34
Dalmatian	-0.38
Ibizan Hound	-0.41
Shikoku	-0.45
Lurcher	-0.46
Jack Chi (Chihuahua x Jack Russell cross)	-0.51
Samoyed	-0.51
Australian Terrier	-0.6
Yorkipoo	-0.63
Hovawart	-0.73
Lakeland Terrier	-0.73
Bloodhound	-0.74
Native American Indian Dog	-0.83
Havanese	-0.84
Tibetan Terrier	-0.92
Boerboel	-0.94
American Bulldog	-0.98
Shetland Sheepdog	-1.01
Norwich Terrier	-1.15
Schipperke	-1.19
American Boxer	-1.25
Norfolk Terrier	-1.32
Puli	-1.32
Italian Greyhound	-1.33
Neapolitan Mastiff	-1.33
Shiloh Shepherd	-1.39
Mountain Cur	-1.42
Teacup Yorkie	-1.49
Pomchi (Pomeranian x Chihuahua)	-1.52
Puggle (Pug x Beagle cross)	-1.54
Poodle (Toy)	-1.68
English Coonhound	-1.72
Jindo	-1.73
Newfoundland	-1.73
Silken Windhound	-1.81
Papillon	-1.84
Dogue de Bordeaux	-1.9
Chiweenie (Chihuahua x Dachshund cross)	-1.97
Black Russian Terrier	-2.03
Shorkie (Shih Tsu x Yorkie cross)	-2.09
Japanese-Korean Village Dog	-2.13
Husky Mix	-2.18
Plott	-2.24
Leonberger	-2.29
Cairn Terrier	-2.37
Redbone Coonhound	-2.46
Finnish Spitz	-2.48
Old English Sheepdog	-2.51
Dogo Argentino	-2.56
Bouvier des Flandres	-2.59
Dingo hybrid	-2.59
West Highland White Terrier	-2.59
Great Dane	-2.63
Rat Terrier	-2.63
Schnauzer (Miniature)	-2.63
Czechoslovakian Wolfdog or Vlcák	-2.68
Caucasian Ovtcharka	-2.69
Scottish Deerhound	-2.69
Pekingese	-2.71
Lhasa Apso	-2.74
Petit Basset Griffon Vendeen	-2.76
Mastiff (English)	-2.83
Maltese	-2.9
Scottish Terrier	-2.94
Saluki	-2.99
German Pinscher	-3.01
Bullmastiff	-3.05
Portuguese Podengo	-3.06
Shih Tzu	-3.07
Bulldog	-3.1
Xoloitzquintle	-3.1
Thai Ridgeback	-3.15
Japanese Chin	-3.2
Greater Swiss Mountain Dog	-3.23
English Bulldog	-3.24
Akbash Dog	-3.26
Wolf hybrid	-3.3
Brussels Griffon	-3.37
American Eskimo Dog	-3.49
Saint Bernard	-3.6
Central Asian Shepherd Dog	-3.76
Yorkshire Terrier	-3.77
Kuvasz	-3.9
Hound mix	-3.99
Maremmano Abruzzese (Maremma)	-4.08
Black and Tan Coonhound	-4.18
Dachshund (Miniature)	-4.21
Chinook	-4.23
Chinese Crested	-4.32
Blue Tick Coonhound	-4.49
Cavalier King Charles Spaniel	-4.54
English Setter	-4.61
Alaskan Malamute	-4.7
Shar Pei	-4.94
Norwegian Elkhound	-4.97
Tibetan Spaniel	-5.11
American Foxhound	-5.29
Basenji	-5.42
Bichon Frise	-5.65
Afghan Hound	-5.68
Pomeranian	-5.74
Anatolian Shepherd	-5.78
Keeshond	-5.83
Akita	-5.86
Dachshund	-6.13
Galgo Español	-6.26
Pariah Dog	-6.27
Bernese Mountain Dog	-6.67
Eurasier	-6.76
Miniature Pinscher	-7.05
Pug	-7.33
Alaskan Husky	-7.34
Dingo	-7.38
Irish Wolfhound	-7.52
Treeing Walker Coonhound	-8.63
Beagle	-8.92
Soft Coated Wheaten Terrier	-9.18
Borzoi	-9.19
Siberian Husky	-9.57
Chow Chow	-9.86
Basset Hound	-9.95
Rhodesian Ridgeback	-10.63
Mixed Breed/Unknown	-12.19
Great Pyrenees	-12.69
Chihuahua	-14.31
Greyhound	-14.7

## Sheet: Fetch Frequency by Dog Breed
Breed	Fetch
	No	Yes	Total N
Affenpinscher	4	14	18
Afghan Hound	25	18	43
Aidi (Atlas Mountain Dog)	1	3	4
Airedale Terrier	30	154	184
Akbash Dog	13	14	27
Akita	114	206	320
Alano Espanol (Spanish Bulldog)	0	3	3
Alaskan Husky	68	75	143
Alaskan Klee Kai	5	16	21
Alaskan Malamute	67	117	184
Alpine Dachsbracke	3	0	3
American Boxer	21	54	75
American Bulldog	54	164	218
American Bully	19	70	89
American Coonhound	1	9	10
American Eskimo Dog	40	72	112
American Foxhound	31	31	62
American Hairless Terrier	2	5	7
American Indian Dog	0	8	8
American Pit Bull Terrier	249	952	1201
American Staffordshire Terrier	93	412	505
American Water Spaniel	3	6	9
Anatolian Shepherd	37	37	74
Appenzell Cattle Dog	0	7	7
Aussie Doodle	1	57	58
Australian Cattle Dog	115	749	864
Australian Kelpie	36	160	196
Australian Koolie	5	23	28
Australian Labradoodle	11	96	107
Australian Shepherd	192	1493	1685
Australian Shepherd (Miniature)	25	205	230
Australian Shepherd (Toy)	9	32	41
Australian Silky Terrier	5	16	21
Australian Stumpy Tail Cattle Dog	1	9	10
Australian Terrier	7	19	26
Azawakh	2	10	12
Banter Bulldogge	2	1	3
Barbet	1	10	11
Basenji	35	37	72
Basset Fauve de Bretagne	1	2	3
Basset Hound	91	78	169
Bavarian Mountain Hound	0	2	2
Beagle	242	424	666
Bearded Collie	18	68	86
Beauceron	19	116	135
Bedlington Terrier	5	17	22
Belgian Groenendael	4	53	57
Belgian Laekenois	1	6	7
Belgian Malinois	32	517	549
Belgian Sheepdog	10	63	73
Belgian Tervuren	21	190	211
Bergamasco Sheepdog	0	2	2
Berger Picard	7	29	36
Bernedoodle	3	34	37
Bernese Mountain Dog	123	207	330
Bichon Frise	96	167	263
Bichpoo	4	15	19
Biewer Terrier	1	3	4
Black Mouth Cur	4	23	27
Black Russian Terrier	15	28	43
Black and Tan Coonhound	25	30	55
Bloodhound	11	30	41
Blue Heeler	10	53	63
Blue Tick Coonhound	21	20	41
Bodeguero	0	2	2
Boerboel	9	22	31
Boerwindhond	0	1	1
Bohemian Shepherd (Chodsky Pes)	1	8	9
Bolognese	0	1	1
Borador (Labrador x Border Collie cross)	8	61	69
Border Collie	233	2024	2257
Border Terrier	32	133	165
Borzoi	54	31	85
Boston Terrier	36	234	270
Bouvier des Flandres	25	47	72
Boxer	113	509	622
Boykin Spaniel	2	13	15
Bracco Italiano	0	8	8
Brazilian Terrier	4	5	9
Briard	3	42	45
Brittany	50	177	227
Brussels Griffon	16	19	35
Bull Arab	2	5	7
Bull Terrier	23	108	131
Bulldog	40	78	118
Bullmastiff	45	92	137
Cairn Terrier	43	99	142
Can de Palleiro	1	0	1
Canaan Dog	5	21	26
Canadian Eskimo Dog	0	1	1
Cane Corso	24	168	192
Cardigan Welsh Corgi	19	99	118
Carolina Dog	8	28	36
Catahoula Leopard Dog	35	117	152
Catalan Sheepdog (Pastor Catal·n)	0	1	1
Caucasian Ovtcharka	8	8	16
Cavachon (Cavalier x Bichon)	0	2	2
Cavalier King Charles Spaniel	112	237	349
Cavapoo	1	15	16
Cavapooshon (Cavalier x Bichon x Poodle)	8	40	48
Central Asian Shepherd Dog	11	8	19
Cesky Fousek	0	1	1
Chesapeake Bay Retriever	6	88	94
Chihuahua	395	566	961
Chinese Crested	34	47	81
Chinook	34	48	82
Chiweenie (Chihuahua x Dachshund cross)	19	39	58
Chorkie (Chihuahua x Yorkie cross)	4	5	9
Chow Chow	73	51	124
Chug (Chihuahua x Pug)	4	10	14
Cirneco dell Etna	0	1	1
Clumber Spaniel	2	14	16
Cockalier (Cocker x Cavalier KC Spaniel cross&	3	7	10
Cockapoo	34	206	240
Cocker Spaniel (American)	84	303	387
Cocker Spaniel (English)	70	439	509
Collie	60	208	268
Collie (Rough)	37	171	208
Collie (Smooth)	23	76	99
Coton de Tulear	14	46	60
Coyote	4	0	4
Curly-Coated Retriever	0	27	27
Czechoslovakian Wolfdog or Vlcák	14	20	34
Dachshund	146	279	425
Dachshund (Miniature)	123	277	400
Dalmatian	51	170	221
Dandie Dinmont Terrier	1	1	2
Danish Spitz	1	1	2
Danish-Swedish Farmdog	2	23	25
Deutschländische Wachtelhund	0	1	1
Dingo	37	23	60
Dingo hybrid	6	5	11
Doberman Pinscher	153	678	831
Dogo Argentino	20	35	55
Dogue de Bordeaux	7	10	17
Drentsche Patrijshond	1	5	6
Drever	1	3	4
Dutch Shepherd	18	148	166
English Bulldog	42	81	123
English Coonhound	7	11	18
English Foxhound	6	3	9
English Setter	55	90	145
English Shepherd	13	89	102
English Springer Spaniel	60	380	440
English Toy Terrier	0	3	3
Entlebucher Mountain Dog	1	9	10
Estrela Mountain Dog	4	1	5
Eurasier	37	28	65
Eurohound Husky	0	9	9
Field Spaniel	3	19	22
Fila Brasiliero	2	2	4
Fila de São Miguel	0	1	1
Finnish Lapphund	16	54	70
Finnish Spitz	8	9	17
Flat-Coated Retriever	8	151	159
Formosan Mountain Dog	2	10	12
Fox Terrier (Smooth)	9	37	46
Fox Terrier (Toy)	7	33	40
Fox Terrier (Wire/Wire-haired)	11	53	64
French Bulldog	68	241	309
French Spaniel	3	8	11
Galgo Español	24	13	37
German Boxer	2	8	10
German Pinscher	22	35	57
German Shepherd	326	3059	3385
German Shorthaired Pointer	30	251	281
German Spitz Klein	3	19	22
German Spitz Mittel	2	18	20
German Wirehaired Pointer	5	69	74
Giant Schnauzer	0	3	3
Glen of Imaal Terrier	4	11	15
Goldador Retriever (Lab x Golden Retriever cro	11	50	61
Golden Retriever	231	2049	2280
Golden doodle	48	438	486
Gordon Setter	7	41	48
Great Dane	118	315	433
Great Pyrenees	133	103	236
Greater Swiss Mountain Dog	15	18	33
Greyhound	197	168	365
Griffon Bruxellois	1	2	3
Griffon Fauve de Bretagne	1	2	3
Grönlandhund	2	1	3
Hamiltonstovare	0	4	4
Harrier	3	5	8
Havanese	66	208	274
Hokkaido	1	4	5
Hound mix	196	497	693
Hovawart	9	24	33
Husky Mix	190	561	751
Ibizan Hound	8	24	32
Icelandic Sheepdog	5	32	37
Irish Doodle	0	3	3
Irish Red and White Setter	3	9	12
Irish Setter	25	106	131
Irish Terrier	5	23	28
Irish Water Spaniel	0	19	19
Irish Wolfhound	42	29	71
Italian Greyhound	30	80	110
Jack Chi (Chihuahua x Jack Russell cross)	8	23	31
Jack Russell Terrier	132	590	722
Jackador	0	1	1
Jagd Terrier	2	7	9
Japanese Chin	10	9	19
Japanese Spitz	17	59	76
Japanese Terrier	3	0	3
Japanese-Korean Village Dog	9	13	22
Jindo	15	31	46
Jug (Jack Russell x Pug cross)	2	6	8
Jämthund	1	1	2
Kai Ken	4	11	15
Kangal Dog	0	2	2
Karelian Bear Dog	6	3	9
Keeshond	35	33	68
Kerry Blue Terrier	2	13	15
King Shepherd	2	8	10
Kishu	4	8	12
Kleiner M¸nsterl‰nder	0	2	2
Kleiner Münsterländer	0	4	4
Kokoni Dog	1	1	2
Komondor	8	4	12
Kooikerhondje	8	63	71
Kromfohrländer	0	9	9
Kromfohrl‰nder	1	1	2
Kuvasz	14	12	26
Labradoodle	28	266	294
Labrador Retriever	416	3471	3887
Lagotto Romagnolo	4	73	77
Lakeland Terrier	5	12	17
Lancashire Heeler	2	5	7
Landseer (E.C.T.)	1	7	8
Lapponian Herder	0	19	19
Large Munsterlander	1	8	9
Leonberger	16	28	44
Lhasa Apso	40	84	124
Lowchen	3	6	9
Lurcher	51	168	219
Mal-shi (Maltese x Shih-Tzu)	5	26	31
Malchi (Maltese x Chihuahua cross)	3	2	5
Maltese	93	231	324
Maltipoo	23	85	108
Manchester Terrier	3	8	11
Manchester Terrier (Toy)	3	6	9
Maremmano Abruzzese (Maremma)	12	8	20
Mastiff (English)	80	195	275
Maui Poi Dog	0	1	1
McNab Shepherd	3	4	7
Mi-ki	1	11	12
Miniature American Shepherd	10	96	106
Miniature Bull Terrier	3	18	21
Miniature Pinscher	97	139	236
Mioritic Shepherd Dog	2	1	3
Mixed Breed/Unknown	4587	13575	18162
Morkie (Maltese x Yorkie cross)	4	28	32
Moroccan Beldi Dog	1	3	4
Mountain Cur	5	8	13
Mudi	4	35	39
Native American Indian Dog	10	26	36
Neapolitan Mastiff	8	16	24
New Zealand Huntaway	0	2	2
Newfoundland	131	390	521
Nordic Spitz (Norbottenspets)	1	2	3
Norfolk Terrier	6	11	17
Northern Inuit	1	4	5
Norwegian Buhund	3	8	11
Norwegian Elkhound	31	34	65
Norwegian Lundehund	3	4	7
Norwich Terrier	6	12	18
Nova Scotia Duck Tolling Retriever	7	167	174
Old English Sheepdog	25	48	73
Old German Shepherd	4	9	13
Olde English Bulldogge	9	28	37
Otterhound	3	0	3
Papillon	60	161	221
Pariah Dog	38	34	72
Parson Russell Terrier	17	70	87
Patterdale Terrier	2	14	16
Pekingese	26	48	74
Pembroke Welsh Corgi	91	363	454
Perro de Presa Canario	1	14	15
Peruvian Inca Orchid	4	4	8
Petit Basset Griffon Vendeen	7	6	13
Pharaoh Hound	4	9	13
Phu Quoc Ridgeback	1	0	1
Pit Bull mix	349	1245	1594
Plott	15	26	41
Podenco Andaluz	4	10	14
Podenco mix	13	42	55
Pointer	15	53	68
Pointer (English)	0	2	2
Polish Hunting Spaniel	0	1	1
Polish Lowland Sheepdog	2	15	17
Pomchi (Pomeranian x Chihuahua)	12	25	37
Pomeranian	134	260	394
Poodle (Medium)	3	17	20
Poodle (Miniature)	69	315	384
Poodle (Standard)	131	818	949
Poodle (Toy)	75	212	287
Poodle (medium)	3	11	14
Portuguese Podengo	9	8	17
Portuguese Sheepdog (Cao da Serra de Aires&#41	0	1	1
Portuguese Water Dog	20	167	187
Posavski Gonic	1	1	2
Pudelpointer	0	7	7
Pug	140	230	370
Puggle (Pug x Beagle cross)	15	33	48
Puli	6	11	17
Pumi	0	4	4
Pyreanean Mastiff (Mastin del Pireneo)	1	1	2
Pyrenean Shepherd	7	31	38
Rat Terrier	61	145	206
Redbone Coonhound	22	41	63
Rhodesian Ridgeback	157	185	342
Rottweiler	102	754	856
Russian Toy	1	6	7
Russian Tsvetnaya Bolonka	0	1	1
Saarloos wolfdog	3	1	4
Saint Bernard	37	63	100
Saluki	17	24	41
Samoyed	31	99	130
Sarplaninac	6	3	9
Schapendoes	0	2	2
Schipperke	15	37	52
Schnauzer (Giant)	8	59	67
Schnauzer (Miniature)	119	318	437
Schnauzer (Standard)	24	86	110
Schnoodle (Schnauzer x Poodle)	13	51	64
Scottish Deerhound	8	8	16
Scottish Terrier	23	38	61
Sealyham Terrier	2	3	5
Shar Pei	37	49	86
Sheepadoodle	3	16	19
Shepsky (GSD x Husky cross)	1	7	8
Shetland Sheepdog	140	450	590
Shiba Inu	101	471	572
Shih Tzu	132	342	474
Shih-Pom (Pomeranian x Shih Tzu)	0	4	4
Shihpoo	7	34	41
Shikoku	5	14	19
Shiloh Shepherd	13	29	42
Shollie (GSD x Border Collie cross)	0	6	6
Shorkie (Shih Tsu x Yorkie cross)	7	9	16
Siberian Husky	320	591	911
Silken Windhound	13	25	38
Silky Terrier	8	28	36
Sloughi	1	1	2
Small Munsterlander Pointer	0	11	11
Soft Coated Wheaten Terrier	187	286	473
Spanish Water Dog	6	83	89
Spinone Italiano	5	27	32
Sprocker (English Springer x Cocker Spaniel cr	2	17	19
Stabyhoun	2	33	35
Staffordshire Bull Terrier	46	317	363
Sussex Spaniel	2	13	15
Swedish Vallhund	2	17	19
Swiss Mountain Dog	2	4	6
Tamaskan	3	0	3
Teacup Yorkie	6	10	16
Teddy Roosevelt Terriers	2	2	4
Teddybear (Shih Tzu x Bichon cross)	5	18	23
Tennessee Treeing Brindle	1	1	2
Texas Blue Lacy	2	4	6
Thai Ridgeback	11	11	22
Tibetan Mastiff	9	3	12
Tibetan Spaniel	17	10	27
Tibetan Terrier	22	62	84
Tornjak	1	0	1
Tosa	4	3	7
Transylvanian Hound	0	1	1
Treeing Walker Coonhound	51	32	83
Vizsla	27	194	221
Vizsla (Wire Haired)	0	5	5
Weimaraner	30	200	230
Welsh Sheepdog	1	4	5
Welsh Springer Spaniel	8	40	48
Welsh Terrier	5	35	40
West Highland White Terrier	59	140	199
West Siberian Laika	3	6	9
Whippet	67	247	314
White Swiss Shepherd Dog	13	141	154
Whoodle (Poodle x S.C. Wheaten Terrier)	4	10	14
Windsprite	1	6	7
Wirehaired Pointing Griffon	4	34	38
Wolf	3	8	11
Wolf hybrid	26	41	67
Xoloitzquintle	13	15	28
Yorkipoo	9	25	34
Yorkshire Terrier	135	326	461
			72889

## Sheet: CBARQ correlation table
	tra1	tra2	tra3	tra4	tra5	tra6	tra7	tra8	agg9	agg10	agg11	agg12	agg13	agg14	agg15	agg16	agg17	agg18	agg19	agg20	agg21	agg22	agg23	agg24	agg25	agg26	agg27	agg28	agg29	agg30	agg31	agg32	agg33	agg34	agg35	fear36	fear37	fear38	fear39	fear40	fear41	fear42	fear43	fear44	fear45	fear46	fear47	fear48	fear49
tra1	1	0.34854	0.41361	0.43277	0.27591	0.20786	0.3937	0.17684	-0.13557	-0.07929	-0.07089	-0.0422	-0.15527	-0.10562	-0.0551	-0.06475	-0.1013	-0.06906	-0.11936	-0.09981	-0.06945	-0.11884	-0.09758	-0.09525	-0.08991	-0.08752	-0.13265	-0.06539	-0.09997	-0.0729	-0.15025	-0.09014	-0.06787	-0.06728	-0.0826	-0.04649	-0.02971	-0.14807	-0.05795	-0.0421	-0.10754	-0.10623	-0.08627	-0.10503	-0.05906	-0.06471	-0.12993	-0.10823	-0.15229
tra1		<.0001	<.0001	<.0001	<.0001	<.0001	<.0001	<.0001	<.0001	<.0001	<.0001	<.0001	<.0001	<.0001	<.0001	<.0001	<.0001	<.0001	<.0001	<.0001	<.0001	<.0001	<.0001	<.0001	<.0001	<.0001	<.0001	<.0001	<.0001	<.0001	<.0001	<.0001	<.0001	<.0001	<.0001	<.0001	<.0001	<.0001	<.0001	<.0001	<.0001	<.0001	<.0001	<.0001	<.0001	<.0001	<.0001	<.0001	<.0001
	71943	71102	69714	71841	67207	70399	71783	71278	69558	71335	69486	67293	71468	70586	71123	70578	71486	70072	70290	68973	71095	67414	69524	69370	71213	62912	68463	71215	67561	70920	69862	59956	59829	57992	59870	70656	68697	71601	71140	71342	65990	70952	70256	69164	70149	70020	71012	70692	62290
tra2	0.34854	1	0.546	0.34497	0.19456	0.32646	0.23331	0.18829	-0.11101	-0.08931	-0.0875	-0.05682	-0.12679	-0.09905	-0.07211	-0.07978	-0.10889	-0.07291	-0.11172	-0.09368	-0.08903	-0.10862	-0.08214	-0.0847	-0.09823	-0.09574	-0.09975	-0.08322	-0.08222	-0.0982	-0.11751	-0.11927	-0.101	-0.08626	-0.09095	-0.10705	-0.09054	-0.13895	-0.10166	-0.09579	-0.11501	-0.0987	-0.10041	-0.09937	-0.08718	-0.08726	-0.13931	-0.1112	-0.12278
tra2	<.0001		<.0001	<.0001	<.0001	<.0001	<.0001	<.0001	<.0001	<.0001	<.0001	<.0001	<.0001	<.0001	<.0001	<.0001	<.0001	<.0001	<.0001	<.0001	<.0001	<.0001	<.0001	<.0001	<.0001	<.0001	<.0001	<.0001	<.0001	<.0001	<.0001	<.0001	<.0001	<.0001	<.0001	<.0001	<.0001	<.0001	<.0001	<.0001	<.0001	<.0001	<.0001	<.0001	<.0001	<.0001	<.0001	<.0001	<.0001
	71102	72700	70717	72580	67862	71189	72539	72032	70246	72044	70079	67812	72206	71220	71827	71244	72215	70740	70960	69584	71793	68005	70148	69987	71946	63198	69056	71917	68150	71627	70555	60227	60116	58234	60151	71337	69255	72307	71835	72047	66536	71669	70907	69727	70764	70663	71733	71396	62697
tra3	0.41361	0.546	1	0.35527	0.22249	0.3262	0.30682	0.17581	-0.12943	-0.10861	-0.09444	-0.06854	-0.14638	-0.10463	-0.08896	-0.09632	-0.10855	-0.08918	-0.11766	-0.1176	-0.10134	-0.13724	-0.09473	-0.09946	-0.10167	-0.10982	-0.11559	-0.09489	-0.09904	-0.08466	-0.13623	-0.13088	-0.09505	-0.08631	-0.097	-0.122	-0.09452	-0.16859	-0.12435	-0.10601	-0.13982	-0.11013	-0.11017	-0.11377	-0.09708	-0.10008	-0.17051	-0.12019	-0.14443
tra3	<.0001	<.0001		<.0001	<.0001	<.0001	<.0001	<.0001	<.0001	<.0001	<.0001	<.0001	<.0001	<.0001	<.0001	<.0001	<.0001	<.0001	<.0001	<.0001	<.0001	<.0001	<.0001	<.0001	<.0001	<.0001	<.0001	<.0001	<.0001	<.0001	<.0001	<.0001	<.0001	<.0001	<.0001	<.0001	<.0001	<.0001	<.0001	<.0001	<.0001	<.0001	<.0001	<.0001	<.0001	<.0001	<.0001	<.0001	<.0001
	69714	70717	71165	71057	66543	69767	71014	70541	68825	70547	68701	66559	70687	69800	70359	69799	70713	69317	69520	68192	70297	66693	68789	68640	70453	62078	67689	70443	66847	70156	69090	59066	58968	57124	58998	69870	67910	70793	70365	70546	65290	70185	69505	68402	69350	69252	70242	69949	61594
tra4	0.43277	0.34497	0.35527	1	0.288	0.27179	0.30609	0.18859	-0.12976	-0.0696	-0.06442	-0.02787	-0.13843	-0.09518	-0.02768	-0.04313	-0.1072	-0.03718	-0.11441	-0.05626	-0.06288	-0.06891	-0.07953	-0.08321	-0.08656	-0.07675	-0.07819	-0.05098	-0.07393	-0.07014	-0.13068	-0.08612	-0.0667	-0.06836	-0.08144	-0.05386	-0.04343	-0.1082	-0.0582	-0.04668	-0.09873	-0.09332	-0.06844	-0.06747	-0.0631	-0.06429	-0.11448	-0.09192	-0.10466
tra4	<.0001	<.0001	<.0001		<.0001	<.0001	<.0001	<.0001	<.0001	<.0001	<.0001	<.0001	<.0001	<.0001	<.0001	<.0001	<.0001	<.0001	<.0001	<.0001	<.0001	<.0001	<.0001	<.0001	<.0001	<.0001	<.0001	<.0001	<.0001	<.0001	<.0001	<.0001	<.0001	<.0001	<.0001	<.0001	<.0001	<.0001	<.0001	<.0001	<.0001	<.0001	<.0001	<.0001	<.0001	<.0001	<.0001	<.0001	<.0001
	71841	72580	71057	73539	68596	71839	73368	72766	71035	72841	70825	68530	73015	72035	72641	72035	73039	71529	71748	70357	72615	68734	70905	70745	72771	63906	69818	72736	68876	72433	71313	60966	60838	58929	60845	72138	70000	73158	72656	72878	67211	72447	71705	70517	71557	71434	72547	72200	63352
tra5	0.27591	0.19456	0.22249	0.288	1	0.24537	0.27424	0.04024	-0.20237	-0.10215	-0.08499	-0.09606	-0.15606	-0.11523	-0.09381	-0.09959	-0.11714	-0.09004	-0.13005	-0.11036	-0.08845	-0.11138	-0.11826	-0.11012	-0.11453	-0.11177	-0.10824	-0.08983	-0.11851	-0.08729	-0.16509	-0.10382	-0.07906	-0.08889	-0.09449	-3e-05	0.01463	-0.02328	-0.02384	0.00184	-0.03247	-0.03762	-0.02649	-0.0159	-0.03164	-0.04148	-0.03914	-0.04112	-0.07007
tra5	<.0001	<.0001	<.0001	<.0001		<.0001	<.0001	<.0001	<.0001	<.0001	<.0001	<.0001	<.0001	<.0001	<.0001	<.0001	<.0001	<.0001	<.0001	<.0001	<.0001	<.0001	<.0001	<.0001	<.0001	<.0001	<.0001	<.0001	<.0001	<.0001	<.0001	<.0001	<.0001	<.0001	<.0001	0.9936	0.0002	<.0001	<.0001	0.6305	<.0001	<.0001	<.0001	<.0001	<.0001	<.0001	<.0001	<.0001	<.0001
	67207	67862	66543	68596	68713	67329	68565	68075	67790	68100	66303	64205	68294	67399	67944	67372	68299	66934	67263	65885	67902	64406	66343	66190	68110	60072	65390	68009	64440	67795	66840	57200	57072	55365	57122	67432	65525	68358	67933	68137	62886	67718	67027	65963	66921	66819	67838	67519	59445
tra6	0.20786	0.32646	0.3262	0.27179	0.24537	1	0.23527	0.22671	-0.07308	-0.06428	-0.05416	-0.02972	-0.11354	-0.07619	-0.06642	-0.06673	-0.09451	-0.06611	-0.10377	-0.07624	-0.06757	-0.08203	-0.07722	-0.08052	-0.07511	-0.09275	-0.07759	-0.07145	-0.07421	-0.08485	-0.09638	-0.08443	-0.07701	-0.05395	-0.0693	-0.09515	-0.08034	-0.15826	-0.10138	-0.08781	-0.10584	-0.0873	-0.10688	-0.13504	-0.094	-0.09828	-0.15681	-0.11181	-0.12876
tra6	<.0001	<.0001	<.0001	<.0001	<.0001		<.0001	<.0001	<.0001	<.0001	<.0001	<.0001	<.0001	<.0001	<.0001	<.0001	<.0001	<.0001	<.0001	<.0001	<.0001	<.0001	<.0001	<.0001	<.0001	<.0001	<.0001	<.0001	<.0001	<.0001	<.0001	<.0001	<.0001	<.0001	<.0001	<.0001	<.0001	<.0001	<.0001	<.0001	<.0001	<.0001	<.0001	<.0001	<.0001	<.0001	<.0001	<.0001	<.0001
	70399	71189	69767	71839	67329	71953	71818	71339	69534	71349	69459	67285	71505	70630	71136	70623	71508	70097	70329	68955	71110	67427	69555	69410	71262	62771	68424	71222	67612	70970	69912	59822	59727	57884	59762	70694	68682	71589	71134	71348	66055	71000	70283	69148	70139	70039	71063	70726	62370
tra7	0.3937	0.23331	0.30682	0.30609	0.27424	0.23527	1	0.04616	-0.11183	-0.13895	-0.1186	-0.10105	-0.13099	-0.0815	-0.10078	-0.11626	-0.07765	-0.12864	-0.09	-0.14617	-0.11049	-0.15366	-0.15435	-0.14776	-0.06999	-0.11886	-0.18514	-0.11479	-0.15071	-0.05246	-0.12191	-0.06744	-0.05692	-0.07102	-0.08831	-0.11348	-0.08697	-0.20463	-0.11248	-0.101	-0.15664	-0.16939	-0.13208	-0.11319	-0.11219	-0.10012	-0.18413	-0.15616	-0.1487
tra7	<.0001	<.0001	<.0001	<.0001	<.0001	<.0001		<.0001	<.0001	<.0001	<.0001	<.0001	<.0001	<.0001	<.0001	<.0001	<.0001	<.0001	<.0001	<.0001	<.0001	<.0001	<.0001	<.0001	<.0001	<.0001	<.0001	<.0001	<.0001	<.0001	<.0001	<.0001	<.0001	<.0001	<.0001	<.0001	<.0001	<.0001	<.0001	<.0001	<.0001	<.0001	<.0001	<.0001	<.0001	<.0001	<.0001	<.0001	<.0001
	71783	72539	71014	73368	68565	71818	73505	72738	70990	72813	70813	68510	72987	72010	72611	72008	73009	71495	71715	70330	72584	68720	70886	70729	72732	63889	69798	72707	68870	72402	71289	60937	60820	58913	60831	72111	69976	73104	72623	72849	67201	72424	71684	70488	71533	71418	72524	72172	63341
tra8	0.17684	0.18829	0.17581	0.18859	0.04024	0.22671	0.04616	1	-0.02065	0.00268	-0.00825	0.02691	-0.06619	-0.04002	0.00162	0.00327	-0.05846	0.00081	-0.06363	-0.00334	-0.0218	-0.01418	-0.03494	-0.03893	-0.02602	-0.04693	-0.03606	-0.0148	-0.04075	-0.04752	-0.06106	-0.05427	-0.06929	-0.04757	-0.04163	-0.06561	-0.06689	-0.08505	-0.06813	-0.06992	-0.06597	-0.02654	-0.07495	-0.0961	-0.04768	-0.04816	-0.08464	-0.05473	-0.0708
tra8	<.0001	<.0001	<.0001	<.0001	<.0001	<.0001	<.0001		<.0001	0.4708	0.0287	<.0001	<.0001	<.0001	0.6636	0.3819	<.0001	0.8296	<.0001	0.3776	<.0001	0.0002	<.0001	<.0001	<.0001	<.0001	<.0001	<.0001	<.0001	<.0001	<.0001	<.0001	<.0001	<.0001	<.0001	<.0001	<.0001	<.0001	<.0001	<.0001	<.0001	<.0001	<.0001	<.0001	<.0001	<.0001	<.0001	<.0001	<.0001
	71278	72032	70541	72766	68075	71339	72738	72889	70436	72218	70267	68011	72410	71443	72020	71446	72412	70951	71168	69788	71979	68196	70347	70177	72149	63413	69266	72112	68346	71823	70748	60451	60339	58458	60376	71532	69449	72500	72039	72244	66716	71849	71119	69940	70958	70842	71927	71598	62913
agg9	-0.13557	-0.11101	-0.12943	-0.12976	-0.20237	-0.07308	-0.11183	-0.02065	1	0.18057	0.18414	0.17689	0.35693	0.28446	0.16108	0.16695	0.31599	0.15737	0.32337	0.1661	0.20013	0.15883	0.13829	0.12909	0.33467	0.16177	0.12069	0.17349	0.14999	0.26964	0.38574	0.21466	0.21827	0.18483	0.19934	0.08592	0.0812	0.09829	0.10709	0.09442	0.09653	0.08215	0.1144	0.07976	0.09599	0.0984	0.09938	0.10188	0.12066
agg9	<.0001	<.0001	<.0001	<.0001	<.0001	<.0001	<.0001	<.0001		<.0001	<.0001	<.0001	<.0001	<.0001	<.0001	<.0001	<.0001	<.0001	<.0001	<.0001	<.0001	<.0001	<.0001	<.0001	<.0001	<.0001	<.0001	<.0001	<.0001	<.0001	<.0001	<.0001	<.0001	<.0001	<.0001	<.0001	<.0001	<.0001	<.0001	<.0001	<.0001	<.0001	<.0001	<.0001	<.0001	<.0001	<.0001	<.0001	<.0001
	69558	70246	68825	71035	67790	69534	70990	70436	71181	70619	68738	66491	70827	69873	70449	69829	70832	69353	69721	68261	70414	66722	68742	68585	70607	62150	67725	70528	66771	70267	69296	59204	59066	57292	59109	69893	67883	70865	70426	70623	65131	70196	69478	68358	69341	69236	70300	69965	61463
agg10	-0.07929	-0.08931	-0.10861	-0.0696	-0.10215	-0.06428	-0.13895	0.00268	0.18057	1	0.68155	0.54932	0.14412	0.12852	0.51327	0.66024	0.16338	0.46833	0.1443	0.45276	0.67369	0.43434	0.40064	0.38821	0.17137	0.31957	0.22283	0.58389	0.31282	0.15786	0.14035	0.15354	0.16426	0.15768	0.15537	0.41798	0.32572	0.15405	0.39188	0.40601	0.14373	0.16159	0.25186	0.08919	0.19454	0.19383	0.20844	0.15231	0.09745
agg10	<.0001	<.0001	<.0001	<.0001	<.0001	<.0001	<.0001	0.4708	<.0001		<.0001	<.0001	<.0001	<.0001	<.0001	<.0001	<.0001	<.0001	<.0001	<.0001	<.0001	<.0001	<.0001	<.0001	<.0001	<.0001	<.0001	<.0001	<.0001	<.0001	<.0001	<.0001	<.0001	<.0001	<.0001	<.0001	<.0001	<.0001	<.0001	<.0001	<.0001	<.0001	<.0001	<.0001	<.0001	<.0001	<.0001	<.0001	<.0001
	71335	72044	70547	72841	68100	71349	72813	72218	70619	73004	70873	68340	72591	71663	72261	71806	72619	71155	71361	70008	72259	68467	70813	70652	72349	63662	69432	72341	68623	72024	70923	60627	60510	58626	60515	71825	69773	72653	72227	72453	66985	72098	71288	70089	71270	71154	72107	71765	63038
agg11	-0.07089	-0.0875	-0.09444	-0.06442	-0.08499	-0.05416	-0.1186	-0.00825	0.18414	0.68155	1	0.46593	0.15436	0.14574	0.41331	0.51962	0.18218	0.39881	0.15959	0.39072	0.61108	0.39384	0.354	0.35425	0.16946	0.31224	0.21579	0.49592	0.28385	0.17199	0.15761	0.17072	0.18607	0.17529	0.17032	0.35565	0.47363	0.14529	0.34959	0.37786	0.14291	0.16387	0.24283	0.08924	0.1996	0.20354	0.19627	0.15572	0.10549
agg11	<.0001	<.0001	<.0001	<.0001	<.0001	<.0001	<.0001	0.0287	<.0001	<.0001		<.0001	<.0001	<.0001	<.0001	<.0001	<.0001	<.0001	<.0001	<.0001	<.0001	<.0001	<.0001	<.0001	<.0001	<.0001	<.0001	<.0001	<.0001	<.0001	<.0001	<.0001	<.0001	<.0001	<.0001	<.0001	<.0001	<.0001	<.0001	<.0001	<.0001	<.0001	<.0001	<.0001	<.0001	<.0001	<.0001	<.0001	<.0001
	69486	70079	68701	70825	66303	69459	70813	70267	68738	70873	70979	66854	70645	69856	70411	70056	70667	69414	69559	68238	70408	66906	69182	69045	70419	62510	67718	70483	67108	70138	69133	59177	59101	57361	59114	69993	69119	70675	70374	70566	65567	70224	69499	68398	69561	69477	70177	69919	61659
agg12	-0.0422	-0.05682	-0.06854	-0.02787	-0.09606	-0.02972	-0.10105	0.02691	0.17689	0.54932	0.46593	1	0.14205	0.11692	0.49175	0.53881	0.1526	0.54673	0.13588	0.52069	0.49362	0.48609	0.34554	0.33712	0.1521	0.32155	0.26929	0.50898	0.32258	0.13576	0.13932	0.17743	0.18337	0.19014	0.19591	0.29662	0.24858	0.11555	0.30175	0.29465	0.11269	0.12921	0.20673	0.07596	0.1629	0.15661	0.15442	0.11945	0.0942
agg12	<.0001	<.0001	<.0001	<.0001	<.0001	<.0001	<.0001	<.0001	<.0001	<.0001	<.0001		<.0001	<.0001	<.0001	<.0001	<.0001	<.0001	<.0001	<.0001	<.0001	<.0001	<.0001	<.0001	<.0001	<.0001	<.0001	<.0001	<.0001	<.0001	<.0001	<.0001	<.0001	<.0001	<.0001	<.0001	<.0001	<.0001	<.0001	<.0001	<.0001	<.0001	<.0001	<.0001	<.0001	<.0001	<.0001	<.0001	<.0001
	67293	67812	66559	68530	64205	67285	68510	68011	66491	68340	66854	68677	68405	67703	68174	67923	68400	67338	67444	66315	68077	65044	66807	66703	68152	60892	65778	68181	64999	67921	66982	57884	57835	56162	57843	67758	66119	68388	68069	68236	64165	67959	67359	66326	67234	67151	67973	67736	60199
agg13	-0.15527	-0.12679	-0.14638	-0.13843	-0.15606	-0.11354	-0.13099	-0.06619	0.35693	0.14412	0.15436	0.14205	1	0.29662	0.14726	0.13929	0.4926	0.15014	0.56327	0.15849	0.17815	0.15104	0.14496	0.14004	0.26099	0.17989	0.14725	0.14749	0.15902	0.26629	0.61125	0.22825	0.25375	0.27557	0.3463	0.06212	0.06822	0.12586	0.08054	0.07995	0.10072	0.08183	0.14811	0.11653	0.11603	0.10662	0.11732	0.10986	0.15271
agg13	<.0001	<.0001	<.0001	<.0001	<.0001	<.0001	<.0001	<.0001	<.0001	<.0001	<.0001	<.0001		<.0001	<.0001	<.0001	<.0001	<.0001	<.0001	<.0001	<.0001	<.0001	<.0001	<.0001	<.0001	<.0001	<.0001	<.0001	<.0001	<.0001	<.0001	<.0001	<.0001	<.0001	<.0001	<.0001	<.0001	<.0001	<.0001	<.0001	<.0001	<.0001	<.0001	<.0001	<.0001	<.0001	<.0001	<.0001	<.0001
	71468	72206	70687	73015	68294	71505	72987	72410	70827	72591	70645	68405	73180	71870	72405	71819	72852	71317	71676	70142	72368	68565	70677	70522	72553	63787	69599	72490	68664	72241	71198	60828	60702	58813	60758	71868	69783	72835	72393	72594	67033	72185	71456	70263	71291	71177	72278	71960	63221
agg14	-0.10562	-0.09905	-0.10463	-0.09518	-0.11523	-0.07619	-0.0815	-0.04002	0.28446	0.12852	0.14574	0.11692	0.29662	1	0.12302	0.13567	0.26997	0.11994	0.29057	0.13265	0.17133	0.13467	0.12499	0.12189	0.24031	0.14652	0.12135	0.12289	0.12879	0.27509	0.30875	0.18055	0.19695	0.1587	0.16721	0.07319	0.07817	0.09679	0.08634	0.08721	0.10813	0.08557	0.16334	0.09223	0.10416	0.1056	0.10936	0.1013	0.21974
agg14	<.0001	<.0001	<.0001	<.0001	<.0001	<.0001	<.0001	<.0001	<.0001	<.0001	<.0001	<.0001	<.0001		<.0001	<.0001	<.0001	<.0001	<.0001	<.0001	<.0001	<.0001	<.0001	<.0001	<.0001	<.0001	<.0001	<.0001	<.0001	<.0001	<.0001	<.0001	<.0001	<.0001	<.0001	<.0001	<.0001	<.0001	<.0001	<.0001	<.0001	<.0001	<.0001	<.0001	<.0001	<.0001	<.0001	<.0001	<.0001
	70586	71220	69800	72035	67399	70630	72010	71443	69873	71663	69856	67703	71870	72194	71513	71002	71902	70497	70763	69305	71459	67773	69882	69727	71610	63215	68774	71592	67898	71357	70288	60222	60126	58271	60118	70993	69045	71868	71499	71662	66323	71282	70665	69527	70444	70347	71350	71046	62917
agg15	-0.0551	-0.07211	-0.08896	-0.02768	-0.09381	-0.06642	-0.10078	0.00162	0.16108	0.51327	0.41331	0.49175	0.14726	0.12302	1	0.62275	0.14978	0.54093	0.13531	0.46649	0.50727	0.41535	0.28745	0.27464	0.16612	0.31359	0.23169	0.64448	0.27709	0.1477	0.13757	0.15842	0.1648	0.15265	0.1571	0.31026	0.24265	0.14335	0.37711	0.32426	0.11246	0.11606	0.21427	0.1091	0.14711	0.14348	0.18977	0.12695	0.1007
agg15	<.0001	<.0001	<.0001	<.0001	<.0001	<.0001	<.0001	0.6636	<.0001	<.0001	<.0001	<.0001	<.0001	<.0001		<.0001	<.0001	<.0001	<.0001	<.0001	<.0001	<.0001	<.0001	<.0001	<.0001	<.0001	<.0001	<.0001	<.0001	<.0001	<.0001	<.0001	<.0001	<.0001	<.0001	<.0001	<.0001	<.0001	<.0001	<.0001	<.0001	<.0001	<.0001	<.0001	<.0001	<.0001	<.0001	<.0001	<.0001
	71123	71827	70359	72641	67944	71136	72611	72020	70449	72261	70411	68174	72405	71513	72805	71696	72445	71102	71219	69896	72093	68334	70403	70262	72174	63709	69329	72343	68387	71863	70779	60576	60470	58632	60486	71563	69555	72463	72205	72292	66742	71824	71112	69962	70999	70888	71908	71584	62949
agg16	-0.06475	-0.07978	-0.09632	-0.04313	-0.09959	-0.06673	-0.11626	0.00327	0.16695	0.66024	0.51962	0.53881	0.13929	0.13567	0.62275	1	0.1579	0.47091	0.14234	0.45304	0.58842	0.43098	0.36333	0.34951	0.16889	0.31899	0.23908	0.55222	0.31252	0.16182	0.13746	0.16899	0.17069	0.15763	0.1631	0.35273	0.27268	0.14368	0.34485	0.33509	0.13585	0.14768	0.21178	0.0982	0.17757	0.18058	0.1934	0.1479	0.08915
agg16	<.0001	<.0001	<.0001	<.0001	<.0001	<.0001	<.0001	0.3819	<.0001	<.0001	<.0001	<.0001	<.0001	<.0001	<.0001		<.0001	<.0001	<.0001	<.0001	<.0001	<.0001	<.0001	<.0001	<.0001	<.0001	<.0001	<.0001	<.0001	<.0001	<.0001	<.0001	<.0001	<.0001	<.0001	<.0001	<.0001	<.0001	<.0001	<.0001	<.0001	<.0001	<.0001	<.0001	<.0001	<.0001	<.0001	<.0001	<.0001
	70578	71244	69799	72035	67372	70623	72008	71446	69829	71806	70056	67923	71819	71002	71696	72190	71856	70526	70677	69315	71557	67871	70133	69992	71589	63244	68776	71634	68066	71309	70224	60120	60034	58180	60039	71249	69308	71861	71508	71718	66591	71361	70623	69414	70614	70514	71354	71046	62575
agg17	-0.1013	-0.10889	-0.10855	-0.1072	-0.11714	-0.09451	-0.07765	-0.05846	0.31599	0.16338	0.18218	0.1526	0.4926	0.26997	0.14978	0.1579	1	0.14917	0.69578	0.15459	0.20657	0.15251	0.14079	0.13506	0.29902	0.17191	0.12673	0.15962	0.14218	0.32291	0.49063	0.21563	0.26042	0.32443	0.27288	0.08514	0.09099	0.0971	0.09648	0.09719	0.10115	0.08525	0.12767	0.10393	0.10276	0.10349	0.10376	0.10589	0.11304
agg17	<.0001	<.0001	<.0001	<.0001	<.0001	<.0001	<.0001	<.0001	<.0001	<.0001	<.0001	<.0001	<.0001	<.0001	<.0001	<.0001		<.0001	<.0001	<.0001	<.0001	<.0001	<.0001	<.0001	<.0001	<.0001	<.0001	<.0001	<.0001	<.0001	<.0001	<.0001	<.0001	<.0001	<.0001	<.0001	<.0001	<.0001	<.0001	<.0001	<.0001	<.0001	<.0001	<.0001	<.0001	<.0001	<.0001	<.0001	<.0001
	71486	72215	70713	73039	68299	71508	73009	72412	70832	72619	70667	68400	72852	71902	72445	71856	73206	71358	71755	70193	72408	68590	70705	70552	72586	63808	69629	72530	68683	72287	71182	60868	60762	58889	60755	71897	69796	72854	72415	72623	67041	72193	71479	70303	71319	71197	72297	71957	63234
agg18	-0.06906	-0.07291	-0.08918	-0.03718	-0.09004	-0.06611	-0.12864	0.00081	0.15737	0.46833	0.39881	0.54673	0.15014	0.11994	0.54093	0.47091	0.14917	1	0.14266	0.68877	0.44472	0.60648	0.33734	0.33209	0.13571	0.34043	0.35766	0.56874	0.34321	0.1343	0.1437	0.20314	0.18979	0.20093	0.21854	0.28799	0.24459	0.1672	0.32299	0.29149	0.13418	0.13843	0.24663	0.13936	0.17122	0.15901	0.19783	0.14624	0.13292
agg18	<.0001	<.0001	<.0001	<.0001	<.0001	<.0001	<.0001	0.8296	<.0001	<.0001	<.0001	<.0001	<.0001	<.0001	<.0001	<.0001	<.0001		<.0001	<.0001	<.0001	<.0001	<.0001	<.0001	<.0001	<.0001	<.0001	<.0001	<.0001	<.0001	<.0001	<.0001	<.0001	<.0001	<.0001	<.0001	<.0001	<.0001	<.0001	<.0001	<.0001	<.0001	<.0001	<.0001	<.0001	<.0001	<.0001	<.0001	<.0001
	70072	70740	69317	71529	66934	70097	71495	70951	69353	71155	69414	67338	71317	70497	71102	70526	71358	71679	70209	69233	70966	67765	69381	69230	71076	62908	68513	71178	67455	70816	69765	59828	59725	57927	59718	70498	68614	71358	71053	71156	65889	70784	70152	69102	69931	69826	70837	70551	62213
agg19	-0.11936	-0.11172	-0.11766	-0.11441	-0.13005	-0.10377	-0.09	-0.06363	0.32337	0.1443	0.15959	0.13588	0.56327	0.29057	0.13531	0.14234	0.69578	0.14266	1	0.14982	0.18591	0.14397	0.13749	0.13244	0.27274	0.16803	0.12994	0.14703	0.14367	0.3102	0.56968	0.20462	0.24808	0.31226	0.27827	0.06899	0.07876	0.10217	0.08494	0.08553	0.10285	0.07422	0.1303	0.10881	0.10606	0.10331	0.1011	0.10316	0.1235
agg19	<.0001	<.0001	<.0001	<.0001	<.0001	<.0001	<.0001	<.0001	<.0001	<.0001	<.0001	<.0001	<.0001	<.0001	<.0001	<.0001	<.0001	<.0001		<.0001	<.0001	<.0001	<.0001	<.0001	<.0001	<.0001	<.0001	<.0001	<.0001	<.0001	<.0001	<.0001	<.0001	<.0001	<.0001	<.0001	<.0001	<.0001	<.0001	<.0001	<.0001	<.0001	<.0001	<.0001	<.0001	<.0001	<.0001	<.0001	<.0001
	70290	70960	69520	71748	67263	70329	71715	71168	69721	71361	69559	67444	71676	70763	71219	70677	71755	70209	71909	69078	71192	67564	69575	69426	71388	63057	68519	71309	67634	71111	70195	60120	60018	58278	60036	70705	68753	71574	71202	71385	66096	70973	70300	69168	70148	70040	71060	70756	62456
agg20	-0.09981	-0.09368	-0.1176	-0.05626	-0.11036	-0.07624	-0.14617	-0.00334	0.1661	0.45276	0.39072	0.52069	0.15849	0.13265	0.46649	0.45304	0.15459	0.68877	0.14982	1	0.42393	0.74933	0.36134	0.35196	0.13954	0.35678	0.39063	0.49138	0.36432	0.13924	0.14992	0.22891	0.19912	0.2096	0.22881	0.26046	0.22715	0.16187	0.27493	0.25509	0.14268	0.1522	0.21257	0.12903	0.17707	0.16803	0.19807	0.15266	0.12532
agg20	<.0001	<.0001	<.0001	<.0001	<.0001	<.0001	<.0001	0.3776	<.0001	<.0001	<.0001	<.0001	<.0001	<.0001	<.0001	<.0001	<.0001	<.0001	<.0001		<.0001	<.0001	<.0001	<.0001	<.0001	<.0001	<.0001	<.0001	<.0001	<.0001	<.0001	<.0001	<.0001	<.0001	<.0001	<.0001	<.0001	<.0001	<.0001	<.0001	<.0001	<.0001	<.0001	<.0001	<.0001	<.0001	<.0001	<.0001	<.0001
	68973	69584	68192	70357	65885	68955	70330	69788	68261	70008	68238	66315	70142	69305	69896	69315	70193	69233	69078	70513	69792	67829	68232	68092	69913	62122	67816	69979	66338	69654	68650	59119	59034	57228	59009	69340	67461	70178	69843	69981	64791	69647	68939	67908	68783	68672	69677	69386	61262
agg21	-0.06945	-0.08903	-0.10134	-0.06288	-0.08845	-0.06757	-0.11049	-0.0218	0.20013	0.67369	0.61108	0.49362	0.17815	0.17133	0.50727	0.58842	0.20657	0.44472	0.18591	0.42393	1	0.40763	0.36151	0.35001	0.20539	0.33959	0.22946	0.61105	0.31154	0.20512	0.18371	0.18688	0.2089	0.19179	0.18796	0.42928	0.37962	0.16127	0.42876	0.48758	0.15933	0.16727	0.28442	0.1035	0.20564	0.20361	0.22596	0.16154	0.10472
agg21	<.0001	<.0001	<.0001	<.0001	<.0001	<.0001	<.0001	<.0001	<.0001	<.0001	<.0001	<.0001	<.0001	<.0001	<.0001	<.0001	<.0001	<.0001	<.0001	<.0001		<.0001	<.0001	<.0001	<.0001	<.0001	<.0001	<.0001	<.0001	<.0001	<.0001	<.0001	<.0001	<.0001	<.0001	<.0001	<.0001	<.0001	<.0001	<.0001	<.0001	<.0001	<.0001	<.0001	<.0001	<.0001	<.0001	<.0001	<.0001
	71095	71793	70297	72615	67902	71110	72584	71979	70414	72259	70408	68077	72368	71459	72093	71557	72408	70966	71192	69792	72775	68261	70455	70298	72142	63610	69263	72207	68416	71832	70750	60496	60399	58552	60407	71566	69545	72434	72061	72396	66742	71809	71080	69885	71012	70901	71869	71533	62886
agg22	-0.11884	-0.10862	-0.13724	-0.06891	-0.11138	-0.08203	-0.15366	-0.01418	0.15883	0.43434	0.39384	0.48609	0.15104	0.13467	0.41535	0.43098	0.15251	0.60648	0.14397	0.74933	0.40763	1	0.35328	0.34974	0.13734	0.33722	0.38888	0.44297	0.35622	0.14335	0.15549	0.22574	0.19679	0.19968	0.22068	0.23775	0.21214	0.15933	0.24924	0.22896	0.14989	0.15389	0.19047	0.13125	0.16744	0.16452	0.18877	0.15402	0.1224
agg22	<.0001	<.0001	<.0001	<.0001	<.0001	<.0001	<.0001	0.0002	<.0001	<.0001	<.0001	<.0001	<.0001	<.0001	<.0001	<.0001	<.0001	<.0001	<.0001	<.0001	<.0001		<.0001	<.0001	<.0001	<.0001	<.0001	<.0001	<.0001	<.0001	<.0001	<.0001	<.0001	<.0001	<.0001	<.0001	<.0001	<.0001	<.0001	<.0001	<.0001	<.0001	<.0001	<.0001	<.0001	<.0001	<.0001	<.0001	<.0001
	67414	68005	66693	68734	64406	67427	68720	68196	66722	68467	66906	65044	68565	67773	68334	67871	68590	67765	67564	67829	68261	68890	66924	66775	68357	60878	66407	68408	65136	68121	67164	57801	57722	56021	57720	67842	66179	68582	68275	68420	63756	68167	67421	66476	67354	67256	68116	67876	60032
agg23	-0.09758	-0.08214	-0.09473	-0.07953	-0.11826	-0.07722	-0.15435	-0.03494	0.13829	0.40064	0.354	0.34554	0.14496	0.12499	0.28745	0.36333	0.14079	0.33734	0.13749	0.36134	0.36151	0.35328	1	0.86796	0.12332	0.62324	0.36847	0.31622	0.64767	0.13396	0.13505	0.27606	0.24462	0.26281	0.26537	0.18779	0.17606	0.12579	0.18186	0.18131	0.11843	0.12554	0.19443	0.12119	0.3592	0.33857	0.15859	0.12724	0.11013
agg23	<.0001	<.0001	<.0001	<.0001	<.0001	<.0001	<.0001	<.0001	<.0001	<.0001	<.0001	<.0001	<.0001	<.0001	<.0001	<.0001	<.0001	<.0001	<.0001	<.0001	<.0001	<.0001		<.0001	<.0001	<.0001	<.0001	<.0001	<.0001	<.0001	<.0001	<.0001	<.0001	<.0001	<.0001	<.0001	<.0001	<.0001	<.0001	<.0001	<.0001	<.0001	<.0001	<.0001	<.0001	<.0001	<.0001	<.0001	<.0001
	69524	70148	68789	70905	66343	69555	70886	70347	68742	70813	69182	66807	70677	69882	70403	70133	70705	69381	69575	68232	70455	66924	71055	70599	70459	62677	67762	70479	67623	70158	69149	59225	59104	57321	59130	70123	68390	70731	70367	70603	65777	70355	69538	68368	70027	69877	70267	69982	61672
agg24	-0.09525	-0.0847	-0.09946	-0.08321	-0.11012	-0.08052	-0.14776	-0.03893	0.12909	0.38821	0.35425	0.33712	0.14004	0.12189	0.27464	0.34951	0.13506	0.33209	0.13244	0.35196	0.35001	0.34974	0.86796	1	0.124	0.61325	0.36372	0.30614	0.61555	0.12684	0.13145	0.28556	0.25036	0.26056	0.26669	0.19222	0.18776	0.13619	0.18655	0.18323	0.12477	0.1287	0.19256	0.12448	0.35941	0.35957	0.16065	0.13211	0.11634
agg24	<.0001	<.0001	<.0001	<.0001	<.0001	<.0001	<.0001	<.0001	<.0001	<.0001	<.0001	<.0001	<.0001	<.0001	<.0001	<.0001	<.0001	<.0001	<.0001	<.0001	<.0001	<.0001	<.0001		<.0001	<.0001	<.0001	<.0001	<.0001	<.0001	<.0001	<.0001	<.0001	<.0001	<.0001	<.0001	<.0001	<.0001	<.0001	<.0001	<.0001	<.0001	<.0001	<.0001	<.0001	<.0001	<.0001	<.0001	<.0001
	69370	69987	68640	70745	66190	69410	70729	70177	68585	70652	69045	66703	70522	69727	70262	69992	70552	69230	69426	68092	70298	66775	70599	70891	70321	62596	67620	70328	67476	70025	69002	59134	59006	57248	59036	69988	68268	70570	70228	70457	65655	70218	69399	68245	69877	69740	70115	69847	61577
agg25	-0.08991	-0.09823	-0.10167	-0.08656	-0.11453	-0.07511	-0.06999	-0.02602	0.33467	0.17137	0.16946	0.1521	0.26099	0.24031	0.16612	0.16889	0.29902	0.13571	0.27274	0.13954	0.20539	0.13734	0.12332	0.124	1	0.15203	0.1126	0.17596	0.11978	0.34587	0.2851	0.18728	0.20995	0.15896	0.16366	0.11056	0.10867	0.09933	0.12958	0.11847	0.12127	0.10327	0.10522	0.08401	0.0914	0.10058	0.10726	0.12281	0.10309
agg25	<.0001	<.0001	<.0001	<.0001	<.0001	<.0001	<.0001	<.0001	<.0001	<.0001	<.0001	<.0001	<.0001	<.0001	<.0001	<.0001	<.0001	<.0001	<.0001	<.0001	<.0001	<.0001	<.0001	<.0001		<.0001	<.0001	<.0001	<.0001	<.0001	<.0001	<.0001	<.0001	<.0001	<.0001	<.0001	<.0001	<.0001	<.0001	<.0001	<.0001	<.0001	<.0001	<.0001	<.0001	<.0001	<.0001	<.0001	<.0001
	71213	71946	70453	72771	68110	71262	72732	72149	70607	72349	70419	68152	72553	71610	72174	71589	72586	71076	71388	69913	72142	68357	70459	70321	72927	63624	69399	72272	68468	72079	70932	60644	60527	58656	60521	71643	69581	72590	72158	72365	66817	71940	71197	70033	71078	70957	72036	71715	63055
agg26	-0.08752	-0.09574	-0.10982	-0.07675	-0.11177	-0.09275	-0.11886	-0.04693	0.16177	0.31957	0.31224	0.32155	0.17989	0.14652	0.31359	0.31899	0.17191	0.34043	0.16803	0.35678	0.33959	0.33722	0.62324	0.61325	0.15203	1	0.40712	0.35521	0.60806	0.16425	0.16644	0.38968	0.33615	0.34706	0.35209	0.18057	0.17913	0.14524	0.20467	0.18811	0.12758	0.11277	0.20982	0.14881	0.34337	0.32271	0.17471	0.12848	0.13272
agg26	<.0001	<.0001	<.0001	<.0001	<.0001	<.0001	<.0001	<.0001	<.0001	<.0001	<.0001	<.0001	<.0001	<.0001	<.0001	<.0001	<.0001	<.0001	<.0001	<.0001	<.0001	<.0001	<.0001	<.0001	<.0001		<.0001	<.0001	<.0001	<.0001	<.0001	<.0001	<.0001	<.0001	<.0001	<.0001	<.0001	<.0001	<.0001	<.0001	<.0001	<.0001	<.0001	<.0001	<.0001	<.0001	<.0001	<.0001	<.0001
	62912	63198	62078	63906	60072	62771	63889	63413	62150	63662	62510	60892	63787	63215	63709	63244	63808	62908	63057	62122	63610	60878	62677	62596	63624	64046	61943	63853	61276	63430	62661	55786	55505	54160	55523	63200	61923	63771	63746	63749	59566	63345	62858	62063	63124	63043	63384	63210	56759
agg27	-0.13265	-0.09975	-0.11559	-0.07819	-0.10824	-0.07759	-0.18514	-0.03606	0.12069	0.22283	0.21579	0.26929	0.14725	0.12135	0.23169	0.23908	0.12673	0.35766	0.12994	0.39063	0.22946	0.38888	0.36847	0.36372	0.1126	0.40712	1	0.24639	0.4265	0.12189	0.13991	0.25532	0.21168	0.23941	0.26016	0.10044	0.09636	0.13442	0.10744	0.09828	0.10621	0.11349	0.15606	0.14484	0.1753	0.162	0.13939	0.11936	0.12412
agg27	<.0001	<.0001	<.0001	<.0001	<.0001	<.0001	<.0001	<.0001	<.0001	<.0001	<.0001	<.0001	<.0001	<.0001	<.0001	<.0001	<.0001	<.0001	<.0001	<.0001	<.0001	<.0001	<.0001	<.0001	<.0001	<.0001		<.0001	<.0001	<.0001	<.0001	<.0001	<.0001	<.0001	<.0001	<.0001	<.0001	<.0001	<.0001	<.0001	<.0001	<.0001	<.0001	<.0001	<.0001	<.0001	<.0001	<.0001	<.0001
	68463	69056	67689	69818	65390	68424	69798	69266	67725	69432	67718	65778	69599	68774	69329	68776	69629	68513	68519	67816	69263	66407	67762	67620	69399	61943	69969	69464	65980	69150	68124	58730	58583	56858	58588	68812	66971	69653	69311	69461	64353	69082	68439	67493	68338	68235	69168	68915	60933
agg28	-0.06539	-0.08322	-0.09489	-0.05098	-0.08983	-0.07145	-0.11479	-0.0148	0.17349	0.58389	0.49592	0.50898	0.14749	0.12289	0.64448	0.55222	0.15962	0.56874	0.14703	0.49138	0.61105	0.44297	0.31622	0.30614	0.17596	0.35521	0.24639	1	0.28685	0.16299	0.14608	0.16962	0.17246	0.16518	0.17451	0.39776	0.33125	0.16595	0.49233	0.43506	0.14143	0.14628	0.27529	0.1136	0.1797	0.17316	0.22833	0.15482	0.11265
agg28	<.0001	<.0001	<.0001	<.0001	<.0001	<.0001	<.0001	<.0001	<.0001	<.0001	<.0001	<.0001	<.0001	<.0001	<.0001	<.0001	<.0001	<.0001	<.0001	<.0001	<.0001	<.0001	<.0001	<.0001	<.0001	<.0001	<.0001		<.0001	<.0001	<.0001	<.0001	<.0001	<.0001	<.0001	<.0001	<.0001	<.0001	<.0001	<.0001	<.0001	<.0001	<.0001	<.0001	<.0001	<.0001	<.0001	<.0001	<.0001
	71215	71917	70443	72736	68009	71222	72707	72112	70528	72341	70483	68181	72490	71592	72343	71634	72530	71178	71309	69979	72207	68408	70479	70328	72272	63853	69464	72901	68499	71975	70893	60670	60559	58706	60573	71644	69640	72558	72465	72407	66811	71919	71224	70086	71088	70980	72024	71693	63040
agg29	-0.09997	-0.08222	-0.09904	-0.07393	-0.11851	-0.07421	-0.15071	-0.04075	0.14999	0.31282	0.28385	0.32258	0.15902	0.12879	0.27709	0.31252	0.14218	0.34321	0.14367	0.36432	0.31154	0.35622	0.64767	0.61555	0.11978	0.60806	0.4265	0.28685	1	0.12788	0.14411	0.33242	0.27523	0.33145	0.33925	0.12502	0.12173	0.13068	0.13077	0.13023	0.09483	0.09163	0.1761	0.13623	0.27257	0.25059	0.14382	0.09789	0.13188
agg29	<.0001	<.0001	<.0001	<.0001	<.0001	<.0001	<.0001	<.0001	<.0001	<.0001	<.0001	<.0001	<.0001	<.0001	<.0001	<.0001	<.0001	<.0001	<.0001	<.0001	<.0001	<.0001	<.0001	<.0001	<.0001	<.0001	<.0001	<.0001		<.0001	<.0001	<.0001	<.0001	<.0001	<.0001	<.0001	<.0001	<.0001	<.0001	<.0001	<.0001	<.0001	<.0001	<.0001	<.0001	<.0001	<.0001	<.0001	<.0001
	67561	68150	66847	68876	64440	67612	68870	68346	66771	68623	67108	64999	68664	67898	68387	68066	68683	67455	67634	66338	68416	65136	67623	67476	68468	61276	65980	68499	69020	68246	67253	57835	57717	56048	57714	68087	66462	68726	68397	68587	64169	68338	67634	66593	68051	67920	68263	68038	60155
agg30	-0.0729	-0.0982	-0.08466	-0.07014	-0.08729	-0.08485	-0.05246	-0.04752	0.26964	0.15786	0.17199	0.13576	0.26629	0.27509	0.1477	0.16182	0.32291	0.1343	0.3102	0.13924	0.20512	0.14335	0.13396	0.12684	0.34587	0.16425	0.12189	0.16299	0.12788	1	0.32519	0.19079	0.24989	0.17584	0.1759	0.09447	0.10082	0.09969	0.11052	0.10979	0.11965	0.09587	0.12155	0.10252	0.11077	0.11717	0.10962	0.12672	0.10526
agg30	<.0001	<.0001	<.0001	<.0001	<.0001	<.0001	<.0001	<.0001	<.0001	<.0001	<.0001	<.0001	<.0001	<.0001	<.0001	<.0001	<.0001	<.0001	<.0001	<.0001	<.0001	<.0001	<.0001	<.0001	<.0001	<.0001	<.0001	<.0001	<.0001		<.0001	<.0001	<.0001	<.0001	<.0001	<.0001	<.0001	<.0001	<.0001	<.0001	<.0001	<.0001	<.0001	<.0001	<.0001	<.0001	<.0001	<.0001	<.0001
	70920	71627	70156	72433	67795	70970	72402	71823	70267	72024	70138	67921	72241	71357	71863	71309	72287	70816	71111	69654	71832	68121	70158	70025	72079	63430	69150	71975	68246	72588	70740	60495	60396	58522	60369	71339	69340	72258	71856	72039	66604	71620	70920	69778	70773	70653	71717	71438	62891
agg31	-0.15025	-0.11751	-0.13623	-0.13068	-0.16509	-0.09638	-0.12191	-0.06106	0.38574	0.14035	0.15761	0.13932	0.61125	0.30875	0.13757	0.13746	0.49063	0.1437	0.56968	0.14992	0.18371	0.15549	0.13505	0.13145	0.2851	0.16644	0.13991	0.14608	0.14411	0.32519	1	0.23202	0.25806	0.27458	0.30112	0.06812	0.07522	0.10996	0.08806	0.08598	0.10866	0.0835	0.13869	0.10521	0.11177	0.10728	0.11092	0.10882	0.14535
agg31	<.0001	<.0001	<.0001	<.0001	<.0001	<.0001	<.0001	<.0001	<.0001	<.0001	<.0001	<.0001	<.0001	<.0001	<.0001	<.0001	<.0001	<.0001	<.0001	<.0001	<.0001	<.0001	<.0001	<.0001	<.0001	<.0001	<.0001	<.0001	<.0001	<.0001		<.0001	<.0001	<.0001	<.0001	<.0001	<.0001	<.0001	<.0001	<.0001	<.0001	<.0001	<.0001	<.0001	<.0001	<.0001	<.0001	<.0001	<.0001
	69862	70555	69090	71313	66840	69912	71289	70748	69296	70923	69133	66982	71198	70288	70779	70224	71182	69765	70195	68650	70750	67164	69149	69002	70932	62661	68124	70893	67253	70740	71467	59861	59775	57972	59801	70273	68334	71149	70781	70947	65694	70571	69870	68737	69734	69615	70664	70363	62093
agg32	-0.09014	-0.11927	-0.13088	-0.08612	-0.10382	-0.08443	-0.06744	-0.05427	0.21466	0.15354	0.17072	0.17743	0.22825	0.18055	0.15842	0.16899	0.21563	0.20314	0.20462	0.22891	0.18688	0.22574	0.27606	0.28556	0.18728	0.38968	0.25532	0.16962	0.33242	0.19079	0.23202	1	0.52339	0.46536	0.49246	0.10004	0.11006	0.11105	0.11194	0.11153	0.11308	0.09885	0.12947	0.10608	0.17231	0.16668	0.12145	0.11355	0.1244
agg32	<.0001	<.0001	<.0001	<.0001	<.0001	<.0001	<.0001	<.0001	<.0001	<.0001	<.0001	<.0001	<.0001	<.0001	<.0001	<.0001	<.0001	<.0001	<.0001	<.0001	<.0001	<.0001	<.0001	<.0001	<.0001	<.0001	<.0001	<.0001	<.0001	<.0001	<.0001		<.0001	<.0001	<.0001	<.0001	<.0001	<.0001	<.0001	<.0001	<.0001	<.0001	<.0001	<.0001	<.0001	<.0001	<.0001	<.0001	<.0001
	59956	60227	59066	60966	57200	59822	60937	60451	59204	60627	59177	57884	60828	60222	60576	60120	60868	59828	60120	59119	60496	57801	59225	59134	60644	55786	58730	60670	57835	60495	59861	61103	58967	57797	58904	60137	58608	60813	60583	60716	56485	60314	59880	59105	59769	59674	60465	60205	54531
agg33	-0.06787	-0.101	-0.09505	-0.0667	-0.07906	-0.07701	-0.05692	-0.06929	0.21827	0.16426	0.18607	0.18337	0.25375	0.19695	0.1648	0.17069	0.26042	0.18979	0.24808	0.19912	0.2089	0.19679	0.24462	0.25036	0.20995	0.33615	0.21168	0.17246	0.27523	0.24989	0.25806	0.52339	1	0.48414	0.49161	0.1142	0.13396	0.11303	0.12729	0.13205	0.1174	0.10382	0.15734	0.1178	0.16896	0.1554	0.12717	0.12367	0.13206
agg33	<.0001	<.0001	<.0001	<.0001	<.0001	<.0001	<.0001	<.0001	<.0001	<.0001	<.0001	<.0001	<.0001	<.0001	<.0001	<.0001	<.0001	<.0001	<.0001	<.0001	<.0001	<.0001	<.0001	<.0001	<.0001	<.0001	<.0001	<.0001	<.0001	<.0001	<.0001	<.0001		<.0001	<.0001	<.0001	<.0001	<.0001	<.0001	<.0001	<.0001	<.0001	<.0001	<.0001	<.0001	<.0001	<.0001	<.0001	<.0001
	59829	60116	58968	60838	57072	59727	60820	60339	59066	60510	59101	57835	60702	60126	60470	60034	60762	59725	60018	59034	60399	57722	59104	59006	60527	55505	58583	60559	57717	60396	59775	58967	60983	58098	59241	60022	58524	60700	60469	60597	56437	60207	59769	58973	59645	59562	60351	60105	54457
agg34	-0.06728	-0.08626	-0.08631	-0.06836	-0.08889	-0.05395	-0.07102	-0.04757	0.18483	0.15768	0.17529	0.19014	0.27557	0.1587	0.15265	0.15763	0.32443	0.20093	0.31226	0.2096	0.19179	0.19968	0.26281	0.26056	0.15896	0.34706	0.23941	0.16518	0.33145	0.17584	0.27458	0.46536	0.48414	1	0.65447	0.09478	0.10748	0.09242	0.09419	0.1089	0.09909	0.08734	0.14369	0.09677	0.15829	0.13377	0.11563	0.09469	0.12942
agg34	<.0001	<.0001	<.0001	<.0001	<.0001	<.0001	<.0001	<.0001	<.0001	<.0001	<.0001	<.0001	<.0001	<.0001	<.0001	<.0001	<.0001	<.0001	<.0001	<.0001	<.0001	<.0001	<.0001	<.0001	<.0001	<.0001	<.0001	<.0001	<.0001	<.0001	<.0001	<.0001	<.0001		<.0001	<.0001	<.0001	<.0001	<.0001	<.0001	<.0001	<.0001	<.0001	<.0001	<.0001	<.0001	<.0001	<.0001	<.0001
	57992	58234	57124	58929	55365	57884	58913	58458	57292	58626	57361	56162	58813	58271	58632	58180	58889	57927	58278	57228	58552	56021	57321	57248	58656	54160	56858	58706	56048	58522	57972	57797	58098	59069	58394	58175	56815	58796	58616	58733	54791	58353	57943	57233	57866	57792	58483	58233	52981
agg35	-0.0826	-0.09095	-0.097	-0.08144	-0.09449	-0.0693	-0.08831	-0.04163	0.19934	0.15537	0.17032	0.19591	0.3463	0.16721	0.1571	0.1631	0.27288	0.21854	0.27827	0.22881	0.18796	0.22068	0.26537	0.26669	0.16366	0.35209	0.26016	0.17451	0.33925	0.1759	0.30112	0.49246	0.49161	0.65447	1	0.09377	0.10948	0.11593	0.09767	0.10635	0.10296	0.10165	0.15739	0.11325	0.15913	0.13334	0.13044	0.11272	0.1517
agg35	<.0001	<.0001	<.0001	<.0001	<.0001	<.0001	<.0001	<.0001	<.0001	<.0001	<.0001	<.0001	<.0001	<.0001	<.0001	<.0001	<.0001	<.0001	<.0001	<.0001	<.0001	<.0001	<.0001	<.0001	<.0001	<.0001	<.0001	<.0001	<.0001	<.0001	<.0001	<.0001	<.0001	<.0001		<.0001	<.0001	<.0001	<.0001	<.0001	<.0001	<.0001	<.0001	<.0001	<.0001	<.0001	<.0001	<.0001	<.0001
	59870	60151	58998	60845	57122	59762	60831	60376	59109	60515	59114	57843	60758	60118	60486	60039	60755	59718	60036	59009	60407	57720	59130	59036	60521	55523	58588	60573	57714	60369	59801	58904	59241	58394	60988	60028	58550	60702	60490	60610	56467	60239	59799	58992	59682	59614	60368	60110	54472
fear36	-0.04649	-0.10705	-0.122	-0.05386	-3e-05	-0.09515	-0.11348	-0.06561	0.08592	0.41798	0.35565	0.29662	0.06212	0.07319	0.31026	0.35273	0.08514	0.28799	0.06899	0.26046	0.42928	0.23775	0.18779	0.19222	0.11056	0.18057	0.10044	0.39776	0.12502	0.09447	0.06812	0.10004	0.1142	0.09478	0.09377	1	0.73392	0.31694	0.69907	0.77305	0.31365	0.30799	0.39702	0.15323	0.37075	0.34789	0.40959	0.29096	0.15625
fear36	<.0001	<.0001	<.0001	<.0001	0.9936	<.0001	<.0001	<.0001	<.0001	<.0001	<.0001	<.0001	<.0001	<.0001	<.0001	<.0001	<.0001	<.0001	<.0001	<.0001	<.0001	<.0001	<.0001	<.0001	<.0001	<.0001	<.0001	<.0001	<.0001	<.0001	<.0001	<.0001	<.0001	<.0001	<.0001		<.0001	<.0001	<.0001	<.0001	<.0001	<.0001	<.0001	<.0001	<.0001	<.0001	<.0001	<.0001	<.0001
	70656	71337	69870	72138	67432	70694	72111	71532	69893	71825	69993	67758	71868	70993	71563	71249	71897	70498	70705	69340	71566	67842	70123	69988	71643	63200	68812	71644	68087	71339	70273	60137	60022	58175	60028	72300	70005	72033	71685	71927	66631	71501	70731	69539	70777	70661	71510	71185	62628
fear37	-0.02971	-0.09054	-0.09452	-0.04343	0.01463	-0.08034	-0.08697	-0.06689	0.0812	0.32572	0.47363	0.24858	0.06822	0.07817	0.24265	0.27268	0.09099	0.24459	0.07876	0.22715	0.37962	0.21214	0.17606	0.18776	0.10867	0.17913	0.09636	0.33125	0.12173	0.10082	0.07522	0.11006	0.13396	0.10748	0.10948	0.73392	1	0.28118	0.59992	0.67668	0.2872	0.28483	0.37123	0.14126	0.34859	0.34019	0.35546	0.26981	0.16133
fear37	<.0001	<.0001	<.0001	<.0001	0.0002	<.0001	<.0001	<.0001	<.0001	<.0001	<.0001	<.0001	<.0001	<.0001	<.0001	<.0001	<.0001	<.0001	<.0001	<.0001	<.0001	<.0001	<.0001	<.0001	<.0001	<.0001	<.0001	<.0001	<.0001	<.0001	<.0001	<.0001	<.0001	<.0001	<.0001	<.0001		<.0001	<.0001	<.0001	<.0001	<.0001	<.0001	<.0001	<.0001	<.0001	<.0001	<.0001	<.0001
	68697	69255	67910	70000	65525	68682	69976	69449	67883	69773	69119	66119	69783	69045	69555	69308	69796	68614	68753	67461	69545	66179	68390	68268	69581	61923	66971	69640	66462	69340	68334	58608	58524	56815	58550	70005	70147	69923	69703	69888	65131	69510	68800	67736	68931	68867	69452	69221	61187
fear38	-0.14807	-0.13895	-0.16859	-0.1082	-0.02328	-0.15826	-0.20463	-0.08505	0.09829	0.15405	0.14529	0.11555	0.12586	0.09679	0.14335	0.14368	0.0971	0.1672	0.10217	0.16187	0.16127	0.15933	0.12579	0.13619	0.09933	0.14524	0.13442	0.16595	0.13068	0.09969	0.10996	0.11105	0.11303	0.09242	0.11593	0.31694	0.28118	1	0.30684	0.29544	0.38918	0.40959	0.30987	0.49422	0.24483	0.21544	0.42114	0.42037	0.24371
fear38	<.0001	<.0001	<.0001	<.0001	<.0001	<.0001	<.0001	<.0001	<.0001	<.0001	<.0001	<.0001	<.0001	<.0001	<.0001	<.0001	<.0001	<.0001	<.0001	<.0001	<.0001	<.0001	<.0001	<.0001	<.0001	<.0001	<.0001	<.0001	<.0001	<.0001	<.0001	<.0001	<.0001	<.0001	<.0001	<.0001	<.0001		<.0001	<.0001	<.0001	<.0001	<.0001	<.0001	<.0001	<.0001	<.0001	<.0001	<.0001
	71601	72307	70793	73158	68358	71589	73104	72500	70865	72653	70675	68388	72835	71868	72463	71861	72854	71358	71574	70178	72434	68582	70731	70570	72590	63771	69653	72558	68726	72258	71149	60813	60700	58796	60702	72033	69923	73299	72555	72768	67155	72342	71598	70488	71449	71333	72435	72106	63273
fear39	-0.05795	-0.10166	-0.12435	-0.0582	-0.02384	-0.10138	-0.11248	-0.06813	0.10709	0.39188	0.34959	0.30175	0.08054	0.08634	0.37711	0.34485	0.09648	0.32299	0.08494	0.27493	0.42876	0.24924	0.18186	0.18655	0.12958	0.20467	0.10744	0.49233	0.13077	0.11052	0.08806	0.11194	0.12729	0.09419	0.09767	0.69907	0.59992	0.30684	1	0.73682	0.29347	0.2851	0.36768	0.15657	0.34386	0.33786	0.37949	0.28074	0.16249
fear39	<.0001	<.0001	<.0001	<.0001	<.0001	<.0001	<.0001	<.0001	<.0001	<.0001	<.0001	<.0001	<.0001	<.0001	<.0001	<.0001	<.0001	<.0001	<.0001	<.0001	<.0001	<.0001	<.0001	<.0001	<.0001	<.0001	<.0001	<.0001	<.0001	<.0001	<.0001	<.0001	<.0001	<.0001	<.0001	<.0001	<.0001	<.0001		<.0001	<.0001	<.0001	<.0001	<.0001	<.0001	<.0001	<.0001	<.0001	<.0001
	71140	71835	70365	72656	67933	71134	72623	72039	70426	72227	70374	68069	72393	71499	72205	71508	72415	71053	71202	69843	72061	68275	70367	70228	72158	63746	69311	72465	68397	71856	70781	60583	60469	58616	60490	71685	69703	72555	72824	72483	66820	71917	71229	70082	71117	71007	71996	71682	63049
fear40	-0.0421	-0.09579	-0.10601	-0.04668	0.00184	-0.08781	-0.101	-0.06992	0.09442	0.40601	0.37786	0.29465	0.07995	0.08721	0.32426	0.33509	0.09719	0.29149	0.08553	0.25509	0.48758	0.22896	0.18131	0.18323	0.11847	0.18811	0.09828	0.43506	0.13023	0.10979	0.08598	0.11153	0.13205	0.1089	0.10635	0.77305	0.67668	0.29544	0.73682	1	0.29933	0.28953	0.42271	0.14263	0.34687	0.3239	0.39141	0.27891	0.17035
fear40	<.0001	<.0001	<.0001	<.0001	0.6305	<.0001	<.0001	<.0001	<.0001	<.0001	<.0001	<.0001	<.0001	<.0001	<.0001	<.0001	<.0001	<.0001	<.0001	<.0001	<.0001	<.0001	<.0001	<.0001	<.0001	<.0001	<.0001	<.0001	<.0001	<.0001	<.0001	<.0001	<.0001	<.0001	<.0001	<.0001	<.0001	<.0001	<.0001		<.0001	<.0001	<.0001	<.0001	<.0001	<.0001	<.0001	<.0001	<.0001
	71342	72047	70546	72878	68137	71348	72849	72244	70623	72453	70566	68236	72594	71662	72292	71718	72623	71156	71385	69981	72396	68420	70603	70457	72365	63749	69461	72407	68587	72039	70947	60716	60597	58733	60610	71927	69888	72768	72483	73043	67027	72139	71411	70196	71350	71218	72211	71869	63143
fear41	-0.10754	-0.11501	-0.13982	-0.09873	-0.03247	-0.10584	-0.15664	-0.06597	0.09653	0.14373	0.14291	0.11269	0.10072	0.10813	0.11246	0.13585	0.10115	0.13418	0.10285	0.14268	0.15933	0.14989	0.11843	0.12477	0.12127	0.12758	0.10621	0.14143	0.09483	0.11965	0.10866	0.11308	0.1174	0.09909	0.10296	0.31365	0.2872	0.38918	0.29347	0.29933	1	0.36249	0.25985	0.26351	0.24015	0.22336	0.40671	0.34087	0.17035
fear41	<.0001	<.0001	<.0001	<.0001	<.0001	<.0001	<.0001	<.0001	<.0001	<.0001	<.0001	<.0001	<.0001	<.0001	<.0001	<.0001	<.0001	<.0001	<.0001	<.0001	<.0001	<.0001	<.0001	<.0001	<.0001	<.0001	<.0001	<.0001	<.0001	<.0001	<.0001	<.0001	<.0001	<.0001	<.0001	<.0001	<.0001	<.0001	<.0001	<.0001		<.0001	<.0001	<.0001	<.0001	<.0001	<.0001	<.0001	<.0001
	65990	66536	65290	67211	62886	66055	67201	66716	65131	66985	65567	64165	67033	66323	66742	66591	67041	65889	66096	64791	66742	63756	65777	65655	66817	59566	64353	66811	64169	66604	65694	56485	56437	54791	56467	66631	65131	67155	66820	67027	67353	67028	66188	65148	66271	66205	66796	66640	59122
fear42	-0.10623	-0.0987	-0.11013	-0.09332	-0.03762	-0.0873	-0.16939	-0.02654	0.08215	0.16159	0.16387	0.12921	0.08183	0.08557	0.11606	0.14768	0.08525	0.13843	0.07422	0.1522	0.16727	0.15389	0.12554	0.1287	0.10327	0.11277	0.11349	0.14628	0.09163	0.09587	0.0835	0.09885	0.10382	0.08734	0.10165	0.30799	0.28483	0.40959	0.2851	0.28953	0.36249	1	0.24974	0.20617	0.25016	0.23578	0.36834	0.55706	0.15695
fear42	<.0001	<.0001	<.0001	<.0001	<.0001	<.0001	<.0001	<.0001	<.0001	<.0001	<.0001	<.0001	<.0001	<.0001	<.0001	<.0001	<.0001	<.0001	<.0001	<.0001	<.0001	<.0001	<.0001	<.0001	<.0001	<.0001	<.0001	<.0001	<.0001	<.0001	<.0001	<.0001	<.0001	<.0001	<.0001	<.0001	<.0001	<.0001	<.0001	<.0001	<.0001		<.0001	<.0001	<.0001	<.0001	<.0001	<.0001	<.0001
	70952	71669	70185	72447	67718	71000	72424	71849	70196	72098	70224	67959	72185	71282	71824	71361	72193	70784	70973	69647	71809	68167	70355	70218	71940	63345	69082	71919	68338	71620	70571	60314	60207	58353	60239	71501	69510	72342	71917	72139	67028	72605	71041	69859	70985	70892	71821	71609	62872
fear43	-0.08627	-0.10041	-0.11017	-0.06844	-0.02649	-0.10688	-0.13208	-0.07495	0.1144	0.25186	0.24283	0.20673	0.14811	0.16334	0.21427	0.21178	0.12767	0.24663	0.1303	0.21257	0.28442	0.19047	0.19443	0.19256	0.10522	0.20982	0.15606	0.27529	0.1761	0.12155	0.13869	0.12947	0.15734	0.14369	0.15739	0.39702	0.37123	0.30987	0.36768	0.42271	0.25985	0.24974	1	0.24819	0.28555	0.24621	0.44041	0.25212	0.36396
fear43	<.0001	<.0001	<.0001	<.0001	<.0001	<.0001	<.0001	<.0001	<.0001	<.0001	<.0001	<.0001	<.0001	<.0001	<.0001	<.0001	<.0001	<.0001	<.0001	<.0001	<.0001	<.0001	<.0001	<.0001	<.0001	<.0001	<.0001	<.0001	<.0001	<.0001	<.0001	<.0001	<.0001	<.0001	<.0001	<.0001	<.0001	<.0001	<.0001	<.0001	<.0001	<.0001		<.0001	<.0001	<.0001	<.0001	<.0001	<.0001
	70256	70907	69505	71705	67027	70283	71684	71119	69478	71288	69499	67359	71456	70665	71112	70623	71479	70152	70300	68939	71080	67421	69538	69399	71197	62858	68439	71224	67634	70920	69870	59880	59769	57943	59799	70731	68800	71598	71229	71411	66188	71041	71860	69481	70228	70124	71178	70835	62594
fear44	-0.10503	-0.09937	-0.11377	-0.06747	-0.0159	-0.13504	-0.11319	-0.0961	0.07976	0.08919	0.08924	0.07596	0.11653	0.09223	0.1091	0.0982	0.10393	0.13936	0.10881	0.12903	0.1035	0.13125	0.12119	0.12448	0.08401	0.14881	0.14484	0.1136	0.13623	0.10252	0.10521	0.10608	0.1178	0.09677	0.11325	0.15323	0.14126	0.49422	0.15657	0.14263	0.26351	0.20617	0.24819	1	0.16377	0.14731	0.28017	0.31281	0.17603
fear44	<.0001	<.0001	<.0001	<.0001	<.0001	<.0001	<.0001	<.0001	<.0001	<.0001	<.0001	<.0001	<.0001	<.0001	<.0001	<.0001	<.0001	<.0001	<.0001	<.0001	<.0001	<.0001	<.0001	<.0001	<.0001	<.0001	<.0001	<.0001	<.0001	<.0001	<.0001	<.0001	<.0001	<.0001	<.0001	<.0001	<.0001	<.0001	<.0001	<.0001	<.0001	<.0001	<.0001		<.0001	<.0001	<.0001	<.0001	<.0001
	69164	69727	68402	70517	65963	69148	70488	69940	68358	70089	68398	66326	70263	69527	69962	69414	70303	69102	69168	67908	69885	66476	68368	68245	70033	62063	67493	70086	66593	69778	68737	59105	58973	57233	58992	69539	67736	70488	70082	70196	65148	69859	69481	70660	69051	68965	69928	69783	61774
fear45	-0.05906	-0.08718	-0.09708	-0.0631	-0.03164	-0.094	-0.11219	-0.04768	0.09599	0.19454	0.1996	0.1629	0.11603	0.10416	0.14711	0.17757	0.10276	0.17122	0.10606	0.17707	0.20564	0.16744	0.3592	0.35941	0.0914	0.34337	0.1753	0.1797	0.27257	0.11077	0.11177	0.17231	0.16896	0.15829	0.15913	0.37075	0.34859	0.24483	0.34386	0.34687	0.24015	0.25016	0.28555	0.16377	1	0.72614	0.28735	0.2346	0.18113
fear45	<.0001	<.0001	<.0001	<.0001	<.0001	<.0001	<.0001	<.0001	<.0001	<.0001	<.0001	<.0001	<.0001	<.0001	<.0001	<.0001	<.0001	<.0001	<.0001	<.0001	<.0001	<.0001	<.0001	<.0001	<.0001	<.0001	<.0001	<.0001	<.0001	<.0001	<.0001	<.0001	<.0001	<.0001	<.0001	<.0001	<.0001	<.0001	<.0001	<.0001	<.0001	<.0001	<.0001	<.0001		<.0001	<.0001	<.0001	<.0001
	70149	70764	69350	71557	66921	70139	71533	70958	69341	71270	69561	67234	71291	70444	70999	70614	71319	69931	70148	68783	71012	67354	70027	69877	71078	63124	68338	71088	68051	70773	69734	59769	59645	57866	59682	70777	68931	71449	71117	71350	66271	70985	70228	69051	71712	71068	70959	70681	62242
fear46	-0.06471	-0.08726	-0.10008	-0.06429	-0.04148	-0.09828	-0.10012	-0.04816	0.0984	0.19383	0.20354	0.15661	0.10662	0.1056	0.14348	0.18058	0.10349	0.15901	0.10331	0.16803	0.20361	0.16452	0.33857	0.35957	0.10058	0.32271	0.162	0.17316	0.25059	0.11717	0.10728	0.16668	0.1554	0.13377	0.13334	0.34789	0.34019	0.21544	0.33786	0.3239	0.22336	0.23578	0.24621	0.14731	0.72614	1	0.26951	0.23351	0.15884
fear46	<.0001	<.0001	<.0001	<.0001	<.0001	<.0001	<.0001	<.0001	<.0001	<.0001	<.0001	<.0001	<.0001	<.0001	<.0001	<.0001	<.0001	<.0001	<.0001	<.0001	<.0001	<.0001	<.0001	<.0001	<.0001	<.0001	<.0001	<.0001	<.0001	<.0001	<.0001	<.0001	<.0001	<.0001	<.0001	<.0001	<.0001	<.0001	<.0001	<.0001	<.0001	<.0001	<.0001	<.0001	<.0001		<.0001	<.0001	<.0001
	70020	70663	69252	71434	66819	70039	71418	70842	69236	71154	69477	67151	71177	70347	70888	70514	71197	69826	70040	68672	70901	67256	69877	69740	70957	63043	68235	70980	67920	70653	69615	59674	59562	57792	59614	70661	68867	71333	71007	71218	66205	70892	70124	68965	71068	71590	70849	70594	62160
fear47	-0.12993	-0.13931	-0.17051	-0.11448	-0.03914	-0.15681	-0.18413	-0.08464	0.09938	0.20844	0.19627	0.15442	0.11732	0.10936	0.18977	0.1934	0.10376	0.19783	0.1011	0.19807	0.22596	0.18877	0.15859	0.16065	0.10726	0.17471	0.13939	0.22833	0.14382	0.10962	0.11092	0.12145	0.12717	0.11563	0.13044	0.40959	0.35546	0.42114	0.37949	0.39141	0.40671	0.36834	0.44041	0.28017	0.28735	0.26951	1	0.38998	0.26702
fear47	<.0001	<.0001	<.0001	<.0001	<.0001	<.0001	<.0001	<.0001	<.0001	<.0001	<.0001	<.0001	<.0001	<.0001	<.0001	<.0001	<.0001	<.0001	<.0001	<.0001	<.0001	<.0001	<.0001	<.0001	<.0001	<.0001	<.0001	<.0001	<.0001	<.0001	<.0001	<.0001	<.0001	<.0001	<.0001	<.0001	<.0001	<.0001	<.0001	<.0001	<.0001	<.0001	<.0001	<.0001	<.0001	<.0001		<.0001	<.0001
	71012	71733	70242	72547	67838	71063	72524	71927	70300	72107	70177	67973	72278	71350	71908	71354	72297	70837	71060	69677	71869	68116	70267	70115	72036	63384	69168	72024	68263	71717	70664	60465	60351	58483	60368	71510	69452	72435	71996	72211	66796	71821	71178	69928	70959	70849	72713	71629	62953
fear48	-0.10823	-0.1112	-0.12019	-0.09192	-0.04112	-0.11181	-0.15616	-0.05473	0.10188	0.15231	0.15572	0.11945	0.10986	0.1013	0.12695	0.1479	0.10589	0.14624	0.10316	0.15266	0.16154	0.15402	0.12724	0.13211	0.12281	0.12848	0.11936	0.15482	0.09789	0.12672	0.10882	0.11355	0.12367	0.09469	0.11272	0.29096	0.26981	0.42037	0.28074	0.27891	0.34087	0.55706	0.25212	0.31281	0.2346	0.23351	0.38998	1	0.19503
fear48	<.0001	<.0001	<.0001	<.0001	<.0001	<.0001	<.0001	<.0001	<.0001	<.0001	<.0001	<.0001	<.0001	<.0001	<.0001	<.0001	<.0001	<.0001	<.0001	<.0001	<.0001	<.0001	<.0001	<.0001	<.0001	<.0001	<.0001	<.0001	<.0001	<.0001	<.0001	<.0001	<.0001	<.0001	<.0001	<.0001	<.0001	<.0001	<.0001	<.0001	<.0001	<.0001	<.0001	<.0001	<.0001	<.0001	<.0001		<.0001
	70692	71396	69949	72200	67519	70726	72172	71598	69965	71765	69919	67736	71960	71046	71584	71046	71957	70551	70756	69386	71533	67876	69982	69847	71715	63210	68915	71693	68038	71438	70363	60205	60105	58233	60110	71185	69221	72106	71682	71869	66640	71609	70835	69783	70681	70594	71629	72355	62815
fear49	-0.15229	-0.12278	-0.14443	-0.10466	-0.07007	-0.12876	-0.1487	-0.0708	0.12066	0.09745	0.10549	0.0942	0.15271	0.21974	0.1007	0.08915	0.11304	0.13292	0.1235	0.12532	0.10472	0.1224	0.11013	0.11634	0.10309	0.13272	0.12412	0.11265	0.13188	0.10526	0.14535	0.1244	0.13206	0.12942	0.1517	0.15625	0.16133	0.24371	0.16249	0.17035	0.17035	0.15695	0.36396	0.17603	0.18113	0.15884	0.26702	0.19503	1
fear49	<.0001	<.0001	<.0001	<.0001	<.0001	<.0001	<.0001	<.0001	<.0001	<.0001	<.0001	<.0001	<.0001	<.0001	<.0001	<.0001	<.0001	<.0001	<.0001	<.0001	<.0001	<.0001	<.0001	<.0001	<.0001	<.0001	<.0001	<.0001	<.0001	<.0001	<.0001	<.0001	<.0001	<.0001	<.0001	<.0001	<.0001	<.0001	<.0001	<.0001	<.0001	<.0001	<.0001	<.0001	<.0001	<.0001	<.0001	<.0001
	62290	62697	61594	63352	59445	62370	63341	62913	61463	63038	61659	60199	63221	62917	62949	62575	63234	62213	62456	61262	62886	60032	61672	61577	63055	56759	60933	63040	60155	62891	62093	54531	54457	52981	54472	62628	61187	63273	63049	63143	59122	62872	62594	61774	62242	62160	62953	62815	63489
fear50	-0.14872	-0.13382	-0.15188	-0.12771	-0.06345	-0.1358	-0.16208	-0.08557	0.10711	0.09178	0.09878	0.05744	0.1381	0.27229	0.08639	0.07397	0.11288	0.10212	0.12054	0.10099	0.09699	0.09303	0.10143	0.10345	0.10792	0.12218	0.11194	0.10364	0.10318	0.11731	0.13601	0.10567	0.12524	0.11307	0.13213	0.17391	0.17507	0.2745	0.17175	0.18499	0.20943	0.18127	0.36685	0.18602	0.18606	0.15773	0.31394	0.21307	0.52752
fear50	<.0001	<.0001	<.0001	<.0001	<.0001	<.0001	<.0001	<.0001	<.0001	<.0001	<.0001	<.0001	<.0001	<.0001	<.0001	<.0001	<.0001	<.0001	<.0001	<.0001	<.0001	<.0001	<.0001	<.0001	<.0001	<.0001	<.0001	<.0001	<.0001	<.0001	<.0001	<.0001	<.0001	<.0001	<.0001	<.0001	<.0001	<.0001	<.0001	<.0001	<.0001	<.0001	<.0001	<.0001	<.0001	<.0001	<.0001	<.0001	<.0001
	70063	70666	69261	71456	66871	70091	71433	70884	69309	71044	69277	67112	71245	71093	70884	70372	71283	69895	70160	68733	70841	67233	69301	69152	71002	62762	68238	71001	67363	70765	69714	59830	59748	57928	59756	70472	68569	71349	71002	71158	65897	70790	70230	69084	69971	69856	70873	70597	63000
fear_51	-0.12654	-0.13192	-0.14942	-0.10713	-0.07629	-0.13176	-0.12553	-0.0811	0.1594	0.11173	0.12019	0.09781	0.18652	0.26665	0.10079	0.10646	0.1648	0.11417	0.17021	0.12022	0.13224	0.12455	0.11477	0.12119	0.15207	0.13929	0.11518	0.11767	0.1108	0.17722	0.19104	0.14391	0.16047	0.13617	0.14958	0.1749	0.17343	0.2128	0.18429	0.18887	0.19495	0.17494	0.29194	0.15864	0.18559	0.18821	0.24587	0.21146	0.47711
fear_51	<.0001	<.0001	<.0001	<.0001	<.0001	<.0001	<.0001	<.0001	<.0001	<.0001	<.0001	<.0001	<.0001	<.0001	<.0001	<.0001	<.0001	<.0001	<.0001	<.0001	<.0001	<.0001	<.0001	<.0001	<.0001	<.0001	<.0001	<.0001	<.0001	<.0001	<.0001	<.0001	<.0001	<.0001	<.0001	<.0001	<.0001	<.0001	<.0001	<.0001	<.0001	<.0001	<.0001	<.0001	<.0001	<.0001	<.0001	<.0001	<.0001
	70216	70882	69469	71670	67065	70271	71634	71100	69469	71267	69438	67299	71448	70749	71072	70580	71477	70102	70342	68913	71056	67447	69504	69362	71213	62824	68423	71189	67568	70996	69908	59868	59783	57949	59793	70689	68745	71562	71172	71367	66148	71032	70382	69186	70159	70067	71088	70833	62810
fear_52	-0.06269	-0.09698	-0.11461	-0.06328	-0.04847	-0.10903	-0.10486	-0.06223	0.12497	0.24831	0.25056	0.21738	0.13613	0.12383	0.22509	0.24098	0.13028	0.23035	0.12569	0.23171	0.27188	0.22067	0.36763	0.37104	0.12274	0.46812	0.20999	0.26639	0.30994	0.1416	0.13109	0.22873	0.21693	0.19305	0.20089	0.39357	0.3709	0.232	0.44109	0.39084	0.24044	0.22335	0.28546	0.16983	0.64692	0.62032	0.30346	0.23649	0.18971
fear_52	<.0001	<.0001	<.0001	<.0001	<.0001	<.0001	<.0001	<.0001	<.0001	<.0001	<.0001	<.0001	<.0001	<.0001	<.0001	<.0001	<.0001	<.0001	<.0001	<.0001	<.0001	<.0001	<.0001	<.0001	<.0001	<.0001	<.0001	<.0001	<.0001	<.0001	<.0001	<.0001	<.0001	<.0001	<.0001	<.0001	<.0001	<.0001	<.0001	<.0001	<.0001	<.0001	<.0001	<.0001	<.0001	<.0001	<.0001	<.0001	<.0001
	60343	60536	59508	61210	57598	60145	61194	60748	59530	60971	59906	58412	61056	60567	61000	60589	61093	60257	60402	59517	60915	58323	60056	59977	60908	59784	59276	61136	58823	60752	60023	54387	54115	52926	54161	60700	59581	61144	61199	61158	57425	60790	60361	59673	60826	60758	60834	60681	54984
fear_53	-0.06952	-0.08656	-0.10677	-0.05563	-0.01118	-0.09594	-0.12504	-0.04343	0.0771	0.13536	0.14275	0.11141	0.09942	0.08872	0.11613	0.13214	0.07805	0.13789	0.08434	0.14005	0.15111	0.14067	0.20514	0.21748	0.07425	0.20639	0.13516	0.13618	0.19755	0.08285	0.09443	0.10985	0.11252	0.10065	0.1136	0.33506	0.31142	0.27723	0.32429	0.31134	0.24311	0.24331	0.26158	0.16379	0.65206	0.55428	0.29813	0.23225	0.1993
fear_53	<.0001	<.0001	<.0001	<.0001	0.0047	<.0001	<.0001	<.0001	<.0001	<.0001	<.0001	<.0001	<.0001	<.0001	<.0001	<.0001	<.0001	<.0001	<.0001	<.0001	<.0001	<.0001	<.0001	<.0001	<.0001	<.0001	<.0001	<.0001	<.0001	<.0001	<.0001	<.0001	<.0001	<.0001	<.0001	<.0001	<.0001	<.0001	<.0001	<.0001	<.0001	<.0001	<.0001	<.0001	<.0001	<.0001	<.0001	<.0001	<.0001
	67147	67678	66390	68415	64044	67165	68407	67879	66321	68145	66650	64528	68197	67433	67914	67586	68212	66976	67160	65876	67920	64660	67142	67016	67983	60900	65464	68013	66834	67751	66800	57521	57420	55785	57464	67739	66160	68330	68039	68236	63882	67958	67254	66249	67914	67786	67894	67707	59939
sep_54	-0.07257	-0.12739	-0.13851	-0.05808	-0.04682	-0.15097	-0.1019	-0.08091	0.10189	0.12176	0.1227	0.10731	0.12063	0.07947	0.12424	0.12761	0.10716	0.1124	0.11077	0.11022	0.1261	0.11153	0.09963	0.1039	0.11074	0.12271	0.07575	0.12567	0.07918	0.11347	0.10433	0.10555	0.12532	0.0844	0.10135	0.20656	0.18436	0.23406	0.21019	0.19298	0.1826	0.15422	0.20115	0.20134	0.18054	0.16864	0.22947	0.202	0.15816
sep_54	<.0001	<.0001	<.0001	<.0001	<.0001	<.0001	<.0001	<.0001	<.0001	<.0001	<.0001	<.0001	<.0001	<.0001	<.0001	<.0001	<.0001	<.0001	<.0001	<.0001	<.0001	<.0001	<.0001	<.0001	<.0001	<.0001	<.0001	<.0001	<.0001	<.0001	<.0001	<.0001	<.0001	<.0001	<.0001	<.0001	<.0001	<.0001	<.0001	<.0001	<.0001	<.0001	<.0001	<.0001	<.0001	<.0001	<.0001	<.0001	<.0001
	71074	71806	70318	72619	67916	71114	72594	71999	70385	72160	70205	67991	72341	71400	71974	71392	72366	70897	71120	69736	71936	68171	70268	70118	72099	63419	69234	72070	68292	71791	70695	60506	60392	58509	60391	71506	69425	72443	72012	72212	66702	71800	71092	69929	70924	70808	71911	71590	62927
sep_55	-0.07644	-0.07672	-0.09368	-0.07093	-0.08916	-0.09724	-0.0931	-0.03311	0.1002	0.09913	0.08063	0.08474	0.09663	0.09008	0.10567	0.11185	0.09856	0.08206	0.09635	0.08046	0.08949	0.08581	0.07686	0.07071	0.11735	0.08348	0.05525	0.09133	0.06904	0.10589	0.09643	0.07091	0.07768	0.06749	0.07236	0.12248	0.09649	0.1478	0.13919	0.10959	0.14543	0.11801	0.11207	0.12208	0.10997	0.12035	0.16857	0.14525	0.10214
sep_55	<.0001	<.0001	<.0001	<.0001	<.0001	<.0001	<.0001	<.0001	<.0001	<.0001	<.0001	<.0001	<.0001	<.0001	<.0001	<.0001	<.0001	<.0001	<.0001	<.0001	<.0001	<.0001	<.0001	<.0001	<.0001	<.0001	<.0001	<.0001	<.0001	<.0001	<.0001	<.0001	<.0001	<.0001	<.0001	<.0001	<.0001	<.0001	<.0001	<.0001	<.0001	<.0001	<.0001	<.0001	<.0001	<.0001	<.0001	<.0001	<.0001
	70566	71293	69813	72096	67416	70611	72066	71475	69864	71639	69709	67549	71815	70906	71457	70891	71849	70408	70630	69262	71425	67690	69802	69657	71588	63026	68740	71550	67837	71286	70182	60130	60012	58134	60015	70990	68931	71919	71488	71687	66272	71293	70598	69463	70418	70303	71394	71096	62552
sep_56	-0.10651	-0.11798	-0.15136	-0.0827	-0.11893	-0.10179	-0.18459	-0.02243	0.11934	0.12981	0.10734	0.12187	0.11224	0.09124	0.13322	0.12885	0.09335	0.12386	0.09943	0.1207	0.11923	0.11282	0.09981	0.09301	0.10662	0.11611	0.08425	0.13709	0.10016	0.09371	0.10289	0.09054	0.0937	0.09175	0.10328	0.16605	0.13606	0.20123	0.17521	0.1606	0.16723	0.13585	0.17793	0.14408	0.14378	0.13445	0.21399	0.15912	0.14776
sep_56	<.0001	<.0001	<.0001	<.0001	<.0001	<.0001	<.0001	<.0001	<.0001	<.0001	<.0001	<.0001	<.0001	<.0001	<.0001	<.0001	<.0001	<.0001	<.0001	<.0001	<.0001	<.0001	<.0001	<.0001	<.0001	<.0001	<.0001	<.0001	<.0001	<.0001	<.0001	<.0001	<.0001	<.0001	<.0001	<.0001	<.0001	<.0001	<.0001	<.0001	<.0001	<.0001	<.0001	<.0001	<.0001	<.0001	<.0001	<.0001	<.0001
	71244	71984	70481	72805	68065	71275	72775	72181	70546	72334	70359	68119	72515	71559	72150	71561	72533	71057	71282	69908	72103	68321	70435	70281	72270	63534	69381	72248	68454	71956	70856	60589	60473	58583	60487	71665	69571	72623	72177	72377	66831	71964	71239	70066	71085	70964	72070	71744	63013
sep_57	-0.12342	-0.10662	-0.14656	-0.09494	-0.13078	-0.0815	-0.19042	0.01344	0.10179	0.10653	0.08198	0.09877	0.10518	0.0727	0.11406	0.10572	0.06709	0.0898	0.07761	0.08683	0.07693	0.07281	0.05751	0.05305	0.08474	0.06037	0.04728	0.10522	0.04652	0.06033	0.08705	0.05011	0.04721	0.05355	0.06946	0.11195	0.08397	0.15338	0.1213	0.10241	0.10945	0.09283	0.12205	0.07463	0.1088	0.0959	0.16431	0.10525	0.13785
sep_57	<.0001	<.0001	<.0001	<.0001	<.0001	<.0001	<.0001	0.0003	<.0001	<.0001	<.0001	<.0001	<.0001	<.0001	<.0001	<.0001	<.0001	<.0001	<.0001	<.0001	<.0001	<.0001	<.0001	<.0001	<.0001	<.0001	<.0001	<.0001	<.0001	<.0001	<.0001	<.0001	<.0001	<.0001	<.0001	<.0001	<.0001	<.0001	<.0001	<.0001	<.0001	<.0001	<.0001	<.0001	<.0001	<.0001	<.0001	<.0001	<.0001
	71423	72174	70662	72996	68260	71457	72966	72366	70728	72529	70527	68277	72708	71747	72329	71734	72723	71228	71454	70064	72288	68476	70609	70451	72453	63668	69536	72422	68599	72135	71032	60738	60610	58718	60631	71836	69723	72809	72355	72563	66984	72147	71414	70224	71256	71138	72250	71911	63168
sep_58	-0.13535	-0.12931	-0.18425	-0.11063	-0.15842	-0.09584	-0.18673	0.00079	0.15466	0.17581	0.14417	0.19004	0.14062	0.10821	0.17842	0.17945	0.11565	0.19038	0.12137	0.20909	0.14686	0.20206	0.1268	0.12046	0.1154	0.14295	0.12312	0.17471	0.11768	0.09894	0.13379	0.12439	0.09914	0.10635	0.12133	0.13231	0.09916	0.14022	0.15263	0.1208	0.10737	0.09775	0.11472	0.08806	0.13172	0.12346	0.14275	0.11168	0.122
sep_58	<.0001	<.0001	<.0001	<.0001	<.0001	<.0001	<.0001	0.8318	<.0001	<.0001	<.0001	<.0001	<.0001	<.0001	<.0001	<.0001	<.0001	<.0001	<.0001	<.0001	<.0001	<.0001	<.0001	<.0001	<.0001	<.0001	<.0001	<.0001	<.0001	<.0001	<.0001	<.0001	<.0001	<.0001	<.0001	<.0001	<.0001	<.0001	<.0001	<.0001	<.0001	<.0001	<.0001	<.0001	<.0001	<.0001	<.0001	<.0001	<.0001
	71473	72219	70709	73046	68284	71501	73012	72408	70766	72571	70574	68326	72748	71783	72379	71777	72769	71278	71504	70112	72339	68512	70657	70500	72499	63712	69582	72476	68646	72173	71076	60776	60657	58755	60667	71874	69757	72854	72400	72603	67019	72184	71459	70275	71303	71180	72297	71959	63180
sep_59	-0.0932	-0.09891	-0.1146	-0.08396	-0.10173	-0.07378	-0.11938	-0.03463	0.10923	0.08903	0.09395	0.08479	0.10488	0.09592	0.08606	0.09827	0.09657	0.07556	0.10344	0.08285	0.09116	0.08454	0.08063	0.0648	0.09788	0.08776	0.07795	0.09074	0.07028	0.09634	0.10073	0.10093	0.09456	0.09818	0.10426	0.09101	0.08307	0.09005	0.09821	0.08827	0.09269	0.08414	0.093	0.06585	0.08213	0.07825	0.10912	0.09588	0.0902
sep_59	<.0001	<.0001	<.0001	<.0001	<.0001	<.0001	<.0001	<.0001	<.0001	<.0001	<.0001	<.0001	<.0001	<.0001	<.0001	<.0001	<.0001	<.0001	<.0001	<.0001	<.0001	<.0001	<.0001	<.0001	<.0001	<.0001	<.0001	<.0001	<.0001	<.0001	<.0001	<.0001	<.0001	<.0001	<.0001	<.0001	<.0001	<.0001	<.0001	<.0001	<.0001	<.0001	<.0001	<.0001	<.0001	<.0001	<.0001	<.0001	<.0001
	70990	71719	70232	72535	67818	71027	72503	71919	70281	72073	70111	67889	72255	71315	71887	71305	72274	70806	71028	69643	71847	68072	70190	70035	72012	63336	69137	71983	68208	71699	70604	60402	60303	58415	60306	71394	69324	72350	71914	72114	66626	71701	70982	69843	70830	70712	71799	71499	62837
sep_60	-0.16724	-0.14962	-0.20329	-0.13552	-0.1604	-0.11402	-0.18422	-0.01043	0.14154	0.10979	0.08677	0.0922	0.12359	0.1009	0.10532	0.11595	0.10724	0.09336	0.11637	0.11137	0.09903	0.11192	0.07066	0.0669	0.12407	0.08959	0.08937	0.10841	0.06737	0.10075	0.12558	0.10701	0.07812	0.08265	0.09199	0.10637	0.07249	0.13824	0.1133	0.09555	0.11659	0.10168	0.09288	0.08801	0.0904	0.08811	0.14319	0.11535	0.10641
sep_60	<.0001	<.0001	<.0001	<.0001	<.0001	<.0001	<.0001	0.0052	<.0001	<.0001	<.0001	<.0001	<.0001	<.0001	<.0001	<.0001	<.0001	<.0001	<.0001	<.0001	<.0001	<.0001	<.0001	<.0001	<.0001	<.0001	<.0001	<.0001	<.0001	<.0001	<.0001	<.0001	<.0001	<.0001	<.0001	<.0001	<.0001	<.0001	<.0001	<.0001	<.0001	<.0001	<.0001	<.0001	<.0001	<.0001	<.0001	<.0001	<.0001
	70921	71642	70179	72460	67759	70944	72431	71843	70215	71998	70038	67848	72180	71253	71822	71225	72198	70745	70969	69597	71775	68048	70117	69972	71933	63323	69065	71923	68172	71629	70540	60380	60287	58419	60288	71325	69269	72278	71849	72040	66552	71627	70927	69785	70765	70647	71732	71404	62784
sep_61	-0.07945	-0.09721	-0.0931	-0.04532	-0.04435	-0.10219	-0.09536	-0.05682	0.07907	0.1018	0.09889	0.0878	0.08097	0.07903	0.11173	0.10224	0.0671	0.10039	0.06418	0.08844	0.10197	0.08245	0.08139	0.07487	0.08016	0.09508	0.06817	0.11517	0.07138	0.0928	0.08014	0.06622	0.08905	0.05344	0.07913	0.14187	0.12714	0.17447	0.14496	0.13988	0.13628	0.1273	0.17859	0.15382	0.12921	0.11017	0.17514	0.14948	0.14406
sep_61	<.0001	<.0001	<.0001	<.0001	<.0001	<.0001	<.0001	<.0001	<.0001	<.0001	<.0001	<.0001	<.0001	<.0001	<.0001	<.0001	<.0001	<.0001	<.0001	<.0001	<.0001	<.0001	<.0001	<.0001	<.0001	<.0001	<.0001	<.0001	<.0001	<.0001	<.0001	<.0001	<.0001	<.0001	<.0001	<.0001	<.0001	<.0001	<.0001	<.0001	<.0001	<.0001	<.0001	<.0001	<.0001	<.0001	<.0001	<.0001	<.0001
	69839	70538	69111	71326	66723	69888	71298	70734	69127	70876	69032	66899	71060	70202	70733	70169	71098	69705	69907	68585	70678	67060	69097	68952	70831	62513	68085	70819	67208	70536	69473	59578	59505	57649	59494	70243	68285	71151	70770	70933	65680	70559	69914	68825	69713	69606	70638	70378	62035
exc_62	-0.07706	-0.07214	-0.12998	-0.02066	-0.10192	-0.04485	-0.19405	0.08031	0.08917	0.12188	0.0999	0.11887	0.08688	0.04435	0.12419	0.12571	0.05821	0.13828	0.06425	0.14071	0.10147	0.12161	0.08565	0.08205	0.05969	0.09041	0.09056	0.12328	0.08589	0.04491	0.07158	0.07904	0.05069	0.05634	0.07831	0.12151	0.0932	0.14624	0.11814	0.10157	0.07808	0.09885	0.1245	0.06536	0.10518	0.09299	0.12899	0.099	0.10562
exc_62	<.0001	<.0001	<.0001	<.0001	<.0001	<.0001	<.0001	<.0001	<.0001	<.0001	<.0001	<.0001	<.0001	<.0001	<.0001	<.0001	<.0001	<.0001	<.0001	<.0001	<.0001	<.0001	<.0001	<.0001	<.0001	<.0001	<.0001	<.0001	<.0001	<.0001	<.0001	<.0001	<.0001	<.0001	<.0001	<.0001	<.0001	<.0001	<.0001	<.0001	<.0001	<.0001	<.0001	<.0001	<.0001	<.0001	<.0001	<.0001	<.0001
	71791	72543	71011	73375	68578	71810	73340	72734	71061	72869	70863	68564	73057	72076	72685	72066	73074	71565	71783	70400	72640	68785	70935	70769	72801	63949	69863	72783	68908	72465	71353	61009	60883	58973	60886	72169	70038	73167	72708	72910	67248	72480	71750	70552	71595	71473	72587	72240	63407
exc_63	-0.06217	-0.03068	-0.07348	-0.02287	-0.11769	0.01198	-0.19394	0.21753	0.10553	0.09327	0.07464	0.08928	0.09285	0.06542	0.08531	0.09525	0.05928	0.09029	0.06787	0.09916	0.07764	0.08396	0.0681	0.06403	0.07286	0.07338	0.09185	0.07878	0.08142	0.05239	0.08075	0.05205	0.0319	0.05693	0.07224	0.06587	0.04489	0.1145	0.06626	0.05062	0.07184	0.08724	0.09097	0.0391	0.07581	0.06155	0.10272	0.08424	0.09433
exc_63	<.0001	<.0001	<.0001	<.0001	<.0001	0.0014	<.0001	<.0001	<.0001	<.0001	<.0001	<.0001	<.0001	<.0001	<.0001	<.0001	<.0001	<.0001	<.0001	<.0001	<.0001	<.0001	<.0001	<.0001	<.0001	<.0001	<.0001	<.0001	<.0001	<.0001	<.0001	<.0001	<.0001	<.0001	<.0001	<.0001	<.0001	<.0001	<.0001	<.0001	<.0001	<.0001	<.0001	<.0001	<.0001	<.0001	<.0001	<.0001	<.0001
	71547	72299	70775	73104	68372	71587	73071	72481	70824	72608	70624	68334	72792	71817	72410	71809	72803	71312	71529	70141	72372	68544	70678	70521	72534	63726	69613	72514	68672	72217	71115	60801	60678	58780	60708	71921	69807	72889	72440	72638	67037	72224	71493	70303	71336	71215	72324	71970	63205
exc_64	-0.11509	-0.07581	-0.10659	-0.04414	-0.10845	-0.04603	-0.22143	0.04804	0.1309	0.24903	0.23028	0.29542	0.13283	0.08028	0.27105	0.24285	0.09105	0.4385	0.09612	0.37909	0.2302	0.35022	0.22613	0.22474	0.07718	0.22367	0.24031	0.30491	0.23566	0.06985	0.12753	0.15306	0.13136	0.13425	0.16826	0.17392	0.16678	0.19486	0.20863	0.1718	0.11441	0.15528	0.20511	0.13607	0.16052	0.14742	0.17299	0.15274	0.16251
exc_64	<.0001	<.0001	<.0001	<.0001	<.0001	<.0001	<.0001	<.0001	<.0001	<.0001	<.0001	<.0001	<.0001	<.0001	<.0001	<.0001	<.0001	<.0001	<.0001	<.0001	<.0001	<.0001	<.0001	<.0001	<.0001	<.0001	<.0001	<.0001	<.0001	<.0001	<.0001	<.0001	<.0001	<.0001	<.0001	<.0001	<.0001	<.0001	<.0001	<.0001	<.0001	<.0001	<.0001	<.0001	<.0001	<.0001	<.0001	<.0001	<.0001
	67253	67868	66614	68598	64239	67234	68542	68060	66522	68186	66556	64477	68331	67528	68061	67520	68337	67322	67232	66104	67986	64833	66546	66398	68102	60302	65492	68182	64743	67821	66855	57319	57266	55567	57288	67579	65853	68496	68129	68196	63360	67877	67287	66345	67077	67006	67918	67656	59848
exc_65	-0.09067	-0.09512	-0.13962	-0.03618	-0.08291	-0.10688	-0.16655	0.01673	0.07463	0.11414	0.0919	0.13713	0.10697	0.06265	0.1334	0.13731	0.09	0.17754	0.09262	0.18474	0.10788	0.17405	0.15068	0.14457	0.07122	0.1599	0.19482	0.12273	0.18384	0.07152	0.08451	0.12713	0.10204	0.10889	0.13373	0.08722	0.06082	0.14183	0.09872	0.06672	0.07297	0.05121	0.12149	0.13298	0.09728	0.09695	0.12558	0.08141	0.1173
exc_65	<.0001	<.0001	<.0001	<.0001	<.0001	<.0001	<.0001	<.0001	<.0001	<.0001	<.0001	<.0001	<.0001	<.0001	<.0001	<.0001	<.0001	<.0001	<.0001	<.0001	<.0001	<.0001	<.0001	<.0001	<.0001	<.0001	<.0001	<.0001	<.0001	<.0001	<.0001	<.0001	<.0001	<.0001	<.0001	<.0001	<.0001	<.0001	<.0001	<.0001	<.0001	<.0001	<.0001	<.0001	<.0001	<.0001	<.0001	<.0001	<.0001
	71160	71882	70394	72654	67948	71193	72633	72053	70377	72316	70363	68052	72361	71428	72000	71518	72366	70913	71112	69776	71967	68245	70516	70349	72099	63439	69222	72080	68422	71793	70696	60384	60291	58397	60310	71589	69536	72455	72005	72217	66871	71938	71090	69882	71046	70935	71926	71582	62898
exc_66	-0.07628	-0.0779	-0.11709	-0.01732	-0.077	-0.09066	-0.13494	0.01052	0.08057	0.10913	0.08939	0.15688	0.10447	0.06725	0.13331	0.13953	0.08608	0.1764	0.08958	0.18034	0.10744	0.17756	0.13927	0.13833	0.07337	0.15063	0.17507	0.11441	0.17116	0.06716	0.08953	0.12462	0.10347	0.09918	0.13018	0.07447	0.05446	0.12515	0.09033	0.05468	0.05867	0.05388	0.10586	0.12381	0.09108	0.09774	0.09102	0.08314	0.11934
exc_66	<.0001	<.0001	<.0001	<.0001	<.0001	<.0001	<.0001	0.0051	<.0001	<.0001	<.0001	<.0001	<.0001	<.0001	<.0001	<.0001	<.0001	<.0001	<.0001	<.0001	<.0001	<.0001	<.0001	<.0001	<.0001	<.0001	<.0001	<.0001	<.0001	<.0001	<.0001	<.0001	<.0001	<.0001	<.0001	<.0001	<.0001	<.0001	<.0001	<.0001	<.0001	<.0001	<.0001	<.0001	<.0001	<.0001	<.0001	<.0001	<.0001
	70046	70710	69299	71466	66880	70066	71443	70904	69257	71068	69247	67641	71206	70352	70845	70430	71213	69856	70043	68750	70810	67247	69321	69175	70950	62646	68275	70934	67321	70689	69645	59736	59628	57788	59661	70506	68543	71282	70864	71065	66133	70764	70144	68895	69913	69807	70842	70493	62246
exc_67	-0.14826	-0.06267	-0.10867	-0.07858	-0.13907	-0.02167	-0.25745	0.09841	0.12351	0.17653	0.16054	0.18686	0.11835	0.07816	0.18222	0.17395	0.07282	0.24935	0.08304	0.23591	0.16121	0.22611	0.1501	0.15343	0.07022	0.14572	0.15795	0.20811	0.15794	0.05078	0.11465	0.09845	0.06972	0.08966	0.11895	0.08006	0.07085	0.14725	0.11632	0.06697	0.08931	0.13814	0.12605	0.06476	0.11672	0.10749	0.13321	0.12104	0.14373
exc_67	<.0001	<.0001	<.0001	<.0001	<.0001	<.0001	<.0001	<.0001	<.0001	<.0001	<.0001	<.0001	<.0001	<.0001	<.0001	<.0001	<.0001	<.0001	<.0001	<.0001	<.0001	<.0001	<.0001	<.0001	<.0001	<.0001	<.0001	<.0001	<.0001	<.0001	<.0001	<.0001	<.0001	<.0001	<.0001	<.0001	<.0001	<.0001	<.0001	<.0001	<.0001	<.0001	<.0001	<.0001	<.0001	<.0001	<.0001	<.0001	<.0001
	70892	71571	70115	72376	67707	70877	72352	71767	70142	71931	70096	67798	72087	71204	71877	71201	72117	70771	70900	69574	71762	67995	70094	69951	71845	63472	69030	72083	68123	71557	70488	60347	60227	58387	60253	71270	69296	72186	72064	72005	66468	71550	70887	69766	70731	70624	71637	71323	62773
att_68	0.11758	0.0531	0.04087	0.18635	0.03255	0.03131	0.02995	0.04674	0.01626	0.08455	0.068	0.09656	0.01473	-0.00464	0.11509	0.09742	0.00709	0.07972	-0.0006	0.06443	0.07953	0.0486	0.05424	0.04121	0.02248	0.06187	0.01656	0.09842	0.05688	0.0135	0.0036	0.01877	0.03786	0.04005	0.03939	0.10086	0.08601	0.04467	0.0925	0.10638	0.02414	0.01922	0.09628	0.02402	0.05235	0.03794	0.06247	0.02405	0.04263
att_68	<.0001	<.0001	<.0001	<.0001	<.0001	<.0001	<.0001	<.0001	<.0001	<.0001	<.0001	<.0001	<.0001	0.2182	<.0001	<.0001	0.058	<.0001	0.8742	<.0001	<.0001	<.0001	<.0001	<.0001	<.0001	<.0001	<.0001	<.0001	<.0001	0.0003	0.342	<.0001	<.0001	<.0001	<.0001	<.0001	<.0001	<.0001	<.0001	<.0001	<.0001	<.0001	<.0001	<.0001	<.0001	<.0001	<.0001	<.0001	<.0001
	70262	70967	69507	71774	67165	70288	71742	71172	69569	71272	69364	67123	71468	70533	71115	70509	71486	70077	70264	68945	71056	67352	69409	69245	71224	62713	68413	71219	67431	70909	69845	59821	59715	57863	59714	70602	68569	71572	71148	71329	65817	70902	70216	69063	70042	69930	71015	70684	62164
att_69	0.08158	0.03328	-0.01204	0.18393	-0.00512	0.03416	-0.05371	0.13338	0.01473	0.06472	0.04705	0.07679	-4e-05	-0.01847	0.09285	0.07896	-0.02286	0.06167	-0.02464	0.05117	0.04063	0.03587	0.00871	0.00134	0.01687	0.00486	-0.01935	0.07058	0.0086	-0.0122	-0.01495	-0.00958	-0.0188	-0.01806	-0.0099	0.06673	0.0456	0.05191	0.06848	0.06133	0.01997	0.02133	0.03863	-0.0072	0.03024	0.02675	0.04826	0.02159	0.02728
att_69	<.0001	<.0001	0.0014	<.0001	0.1808	<.0001	<.0001	<.0001	<.0001	<.0001	<.0001	<.0001	0.9906	<.0001	<.0001	<.0001	<.0001	<.0001	<.0001	<.0001	<.0001	<.0001	0.0206	0.7214	<.0001	0.2201	<.0001	<.0001	0.0243	0.0011	<.0001	0.0182	<.0001	<.0001	0.0148	<.0001	<.0001	<.0001	<.0001	<.0001	<.0001	<.0001	<.0001	0.0564	<.0001	<.0001	<.0001	<.0001	<.0001
	71486	72232	70736	73053	68286	71505	73015	72430	70746	72553	70575	68318	72730	71778	72369	71776	72746	71282	71483	70092	72323	68522	70654	70491	72486	63715	69555	72470	68627	72173	71060	60754	60648	58763	60657	71867	69756	72846	72394	72591	67015	72174	71443	70251	71294	71181	72269	71933	63176
att_70	0.05578	0.01319	-0.03265	0.16049	-0.00767	-0.02076	-0.05697	0.08766	0.02186	0.06633	0.04536	0.07826	0.03126	-0.00977	0.09149	0.08032	0.01132	0.06355	0.0073	0.06208	0.04957	0.05014	0.03545	0.02701	0.0204	0.03456	0.0074	0.07275	0.03197	0.00076	0.00948	0.00775	0.00703	-0.00155	0.00747	0.05456	0.03003	0.06787	0.05658	0.04172	0.0193	0.02113	0.0448	0.02164	0.04451	0.03662	0.05466	0.02991	0.04307
att_70	<.0001	0.0004	<.0001	<.0001	0.0445	<.0001	<.0001	<.0001	<.0001	<.0001	<.0001	<.0001	<.0001	0.0087	<.0001	<.0001	0.0022	<.0001	0.0507	<.0001	<.0001	<.0001	<.0001	<.0001	<.0001	<.0001	0.0504	<.0001	<.0001	0.8381	0.0113	0.0557	0.0827	0.7066	0.0655	<.0001	<.0001	<.0001	<.0001	<.0001	<.0001	<.0001	<.0001	<.0001	<.0001	<.0001	<.0001	<.0001	<.0001
	71757	72514	70993	73348	68540	71780	73313	72710	71015	72834	70826	68533	73018	72039	72648	72038	73041	71530	71754	70357	72612	68749	70903	70738	72766	63916	69813	72742	68875	72436	71308	60963	60854	58942	60858	72135	70001	73132	72664	72882	67225	72444	71710	70508	71559	71440	72560	72204	63368
att_71	-0.01023	-0.04193	-0.08746	0.06965	-0.04945	-0.06057	-0.10196	0.06375	0.06776	0.09357	0.06772	0.10116	0.06953	0.04268	0.11012	0.1098	0.05093	0.10545	0.05385	0.11671	0.07787	0.10727	0.08177	0.07594	0.05125	0.08531	0.07425	0.09372	0.08744	0.04159	0.05481	0.06442	0.04728	0.0476	0.05968	0.06804	0.04304	0.1044	0.07768	0.05214	0.06597	0.0609	0.06716	0.06716	0.07093	0.07124	0.10002	0.06488	0.07599
att_71	0.0061	<.0001	<.0001	<.0001	<.0001	<.0001	<.0001	<.0001	<.0001	<.0001	<.0001	<.0001	<.0001	<.0001	<.0001	<.0001	<.0001	<.0001	<.0001	<.0001	<.0001	<.0001	<.0001	<.0001	<.0001	<.0001	<.0001	<.0001	<.0001	<.0001	<.0001	<.0001	<.0001	<.0001	<.0001	<.0001	<.0001	<.0001	<.0001	<.0001	<.0001	<.0001	<.0001	<.0001	<.0001	<.0001	<.0001	<.0001	<.0001
	71751	72503	70983	73331	68536	71770	73299	72699	71011	72823	70822	68531	73006	72032	72636	72024	73027	71519	71746	70351	72597	68741	70896	70729	72752	63912	69812	72730	68869	72427	71306	60959	60845	58933	60849	72128	69998	73121	72655	72870	67218	72442	71705	70501	71555	71436	72545	72200	63370
att_72	-0.07714	-0.08158	-0.11744	-0.03158	-0.1347	-0.07022	-0.16215	0.0564	0.16491	0.17633	0.1547	0.17366	0.16166	0.10945	0.20187	0.20336	0.13366	0.18039	0.13204	0.17928	0.16591	0.16754	0.14231	0.12872	0.14313	0.1537	0.13572	0.18277	0.14195	0.11912	0.15306	0.12331	0.12062	0.1211	0.14072	0.12494	0.10522	0.15716	0.13865	0.12089	0.12164	0.13443	0.15375	0.11333	0.13031	0.12345	0.15772	0.14846	0.14146
att_72	<.0001	<.0001	<.0001	<.0001	<.0001	<.0001	<.0001	<.0001	<.0001	<.0001	<.0001	<.0001	<.0001	<.0001	<.0001	<.0001	<.0001	<.0001	<.0001	<.0001	<.0001	<.0001	<.0001	<.0001	<.0001	<.0001	<.0001	<.0001	<.0001	<.0001	<.0001	<.0001	<.0001	<.0001	<.0001	<.0001	<.0001	<.0001	<.0001	<.0001	<.0001	<.0001	<.0001	<.0001	<.0001	<.0001	<.0001	<.0001	<.0001
	70399	71088	69672	71893	67300	70406	71866	71300	69671	71419	69611	67413	71614	70727	71291	70710	71635	70279	70456	69095	71222	67594	69622	69483	71396	63016	68583	71393	67664	71105	70010	60031	59938	58091	59939	70784	68841	71701	71325	71478	66129	71077	70406	69320	70249	70143	71166	70880	62383
att_73	-0.05145	-0.08653	-0.12381	-0.01896	-0.10366	-0.06865	-0.15195	0.04492	0.11647	0.1539	0.13486	0.15958	0.11469	0.07685	0.16623	0.16948	0.09898	0.17228	0.09388	0.18664	0.14371	0.17646	0.1682	0.16261	0.09996	0.20599	0.15626	0.15893	0.18995	0.08317	0.10412	0.1858	0.15346	0.18355	0.20473	0.12627	0.11065	0.1476	0.126	0.12088	0.11828	0.12082	0.14344	0.09763	0.14314	0.12159	0.16133	0.12333	0.12977
att_73	<.0001	<.0001	<.0001	<.0001	<.0001	<.0001	<.0001	<.0001	<.0001	<.0001	<.0001	<.0001	<.0001	<.0001	<.0001	<.0001	<.0001	<.0001	<.0001	<.0001	<.0001	<.0001	<.0001	<.0001	<.0001	<.0001	<.0001	<.0001	<.0001	<.0001	<.0001	<.0001	<.0001	<.0001	<.0001	<.0001	<.0001	<.0001	<.0001	<.0001	<.0001	<.0001	<.0001	<.0001	<.0001	<.0001	<.0001	<.0001	<.0001
	68625	69127	67755	69911	65439	68538	69886	69343	67762	69462	67791	65762	69663	68847	69347	68857	69700	68373	68634	67293	69304	65835	67809	67708	69438	62079	66866	69453	66111	69182	68186	60242	60070	58381	60092	68896	67106	69730	69379	69579	64546	69148	68564	67538	68476	68382	69253	68963	61177
mis_74	-0.15708	-0.056	-0.08631	-0.10443	-0.12551	-0.00669	-0.25851	0.04869	0.06184	0.11441	0.11098	0.13988	0.06447	0.03884	0.1009	0.11342	0.03694	0.1727	0.04001	0.18857	0.10931	0.19511	0.20665	0.20191	0.03834	0.20076	0.49815	0.1104	0.246	0.02277	0.05944	0.12086	0.08678	0.138	0.14576	0.03653	0.03159	0.06307	0.0387	0.03428	0.05414	0.07988	0.08085	0.04943	0.07323	0.05813	0.07071	0.06561	0.0635
mis_74	<.0001	<.0001	<.0001	<.0001	<.0001	0.084	<.0001	<.0001	<.0001	<.0001	<.0001	<.0001	<.0001	<.0001	<.0001	<.0001	<.0001	<.0001	<.0001	<.0001	<.0001	<.0001	<.0001	<.0001	<.0001	<.0001	<.0001	<.0001	<.0001	<.0001	<.0001	<.0001	<.0001	<.0001	<.0001	<.0001	<.0001	<.0001	<.0001	<.0001	<.0001	<.0001	<.0001	<.0001	<.0001	<.0001	<.0001	<.0001	<.0001
	66719	67252	65958	67972	63619	66645	67951	67458	65867	67570	65960	63906	67702	66910	67429	66926	67716	66542	66639	65458	67364	64125	66004	65867	67493	59955	65605	67535	64394	67249	66246	57022	56905	55231	56910	66985	65279	67787	67448	67603	62834	67291	66654	65816	66585	66488	67283	67089	59484
mis_75	-0.15849	-0.0597	-0.09669	-0.09928	-0.10245	-0.00103	-0.26354	0.0818	0.05958	0.09922	0.09906	0.11643	0.06496	0.04517	0.08154	0.09473	0.04252	0.1281	0.04657	0.15882	0.08335	0.17583	0.12641	0.13313	0.04161	0.12752	0.35702	0.08641	0.15196	0.02357	0.05841	0.0898	0.06152	0.09302	0.11192	0.05635	0.04831	0.08643	0.05181	0.04702	0.07581	0.10396	0.06445	0.03172	0.06657	0.05655	0.07792	0.08685	0.07458
mis_75	<.0001	<.0001	<.0001	<.0001	<.0001	0.786	<.0001	<.0001	<.0001	<.0001	<.0001	<.0001	<.0001	<.0001	<.0001	<.0001	<.0001	<.0001	<.0001	<.0001	<.0001	<.0001	<.0001	<.0001	<.0001	<.0001	<.0001	<.0001	<.0001	<.0001	<.0001	<.0001	<.0001	<.0001	<.0001	<.0001	<.0001	<.0001	<.0001	<.0001	<.0001	<.0001	<.0001	<.0001	<.0001	<.0001	<.0001	<.0001	<.0001
	69323	69930	68565	70686	66099	69294	70663	70155	68461	70265	68498	66288	70412	69569	70081	69558	70423	69142	69255	67990	70025	66567	68593	68438	70173	62007	67805	70194	66818	69907	68859	58956	58850	57037	58868	69624	67759	70504	70118	70281	65215	69967	69300	68370	69174	69088	69989	69781	61480
mis_76	-0.15125	-0.03097	-0.06225	-0.08279	-0.07183	0.01322	-0.27048	0.04357	0.02519	0.0917	0.08536	0.12444	0.04578	0.01669	0.08956	0.09181	0.0085	0.16422	0.01617	0.17185	0.0788	0.18425	0.17715	0.18301	0.01001	0.17161	0.47383	0.09233	0.2336	-0.00786	0.03125	0.09189	0.07041	0.12207	0.14123	0.03857	0.03611	0.08349	0.03639	0.03702	0.05135	0.07175	0.09066	0.06359	0.06762	0.04776	0.07552	0.05423	0.0882
mis_76	<.0001	<.0001	<.0001	<.0001	<.0001	0.0006	<.0001	<.0001	<.0001	<.0001	<.0001	<.0001	<.0001	<.0001	<.0001	<.0001	0.026	<.0001	<.0001	<.0001	<.0001	<.0001	<.0001	<.0001	0.0088	<.0001	<.0001	<.0001	<.0001	0.0402	<.0001	<.0001	<.0001	<.0001	<.0001	<.0001	<.0001	<.0001	<.0001	<.0001	<.0001	<.0001	<.0001	<.0001	<.0001	<.0001	<.0001	<.0001	<.0001
	67608	68187	66857	68913	64532	67587	68897	68400	66751	68505	66800	64798	68639	67808	68337	67804	68665	67459	67524	66432	68272	65032	66848	66700	68426	60693	66516	68445	65103	68182	67140	57779	57611	55902	57646	67884	66065	68732	68365	68525	63590	68212	67566	66705	67429	67335	68269	68057	60208
mis_77	-0.49426	-0.22317	-0.2979	-0.28364	-0.23787	-0.15806	-0.3594	-0.10943	0.13102	0.08461	0.07582	0.07654	0.14752	0.09905	0.06493	0.0802	0.10289	0.10426	0.11762	0.1465	0.07086	0.17135	0.1308	0.12646	0.08974	0.1328	0.22902	0.07161	0.16214	0.07376	0.14827	0.12998	0.09554	0.11434	0.12546	0.03417	0.01695	0.13072	0.05126	0.02656	0.10319	0.0811	0.06829	0.11203	0.05979	0.06248	0.11526	0.08639	0.14442
mis_77	<.0001	<.0001	<.0001	<.0001	<.0001	<.0001	<.0001	<.0001	<.0001	<.0001	<.0001	<.0001	<.0001	<.0001	<.0001	<.0001	<.0001	<.0001	<.0001	<.0001	<.0001	<.0001	<.0001	<.0001	<.0001	<.0001	<.0001	<.0001	<.0001	<.0001	<.0001	<.0001	<.0001	<.0001	<.0001	<.0001	<.0001	<.0001	<.0001	<.0001	<.0001	<.0001	<.0001	<.0001	<.0001	<.0001	<.0001	<.0001	<.0001
	67300	67632	66353	68366	64146	67000	68342	67826	66358	67943	66259	64315	68090	67280	67837	67266	68122	66966	67051	66142	67748	64633	66267	66125	67882	60527	65711	67912	64521	67639	66646	57529	57421	55793	57427	67337	65566	68199	67855	67996	62967	67612	66986	66123	66883	66770	67674	67425	59725
mis_78	-0.04709	-0.0219	-0.02486	-0.04356	-0.02233	-0.017	-0.09746	-0.01773	0.03285	0.05175	0.06534	0.07677	0.05478	0.04052	0.04381	0.04808	0.05155	0.08638	0.04729	0.09716	0.05539	0.09877	0.08407	0.09728	0.0395	0.11452	0.15237	0.0577	0.10326	0.03765	0.05743	0.08943	0.09227	0.10993	0.11953	0.06625	0.08038	0.08885	0.05972	0.07127	0.07775	0.10382	0.11218	0.09409	0.10168	0.07114	0.06594	0.08877	0.08821
mis_78	<.0001	<.0001	<.0001	<.0001	<.0001	<.0001	<.0001	<.0001	<.0001	<.0001	<.0001	<.0001	<.0001	<.0001	<.0001	<.0001	<.0001	<.0001	<.0001	<.0001	<.0001	<.0001	<.0001	<.0001	<.0001	<.0001	<.0001	<.0001	<.0001	<.0001	<.0001	<.0001	<.0001	<.0001	<.0001	<.0001	<.0001	<.0001	<.0001	<.0001	<.0001	<.0001	<.0001	<.0001	<.0001	<.0001	<.0001	<.0001	<.0001
	69275	69873	68507	70642	66095	69239	70621	70080	68439	70208	68437	66346	70379	69554	70061	69516	70392	69099	69239	67940	69999	66505	68505	68367	70144	61973	67519	70165	66668	69885	68814	58992	58903	57114	58901	69600	67700	70457	70101	70261	65132	69914	69261	68320	69104	69001	69970	69728	61479
mis_79	-0.06361	-0.0395	-0.04851	-0.06796	-0.05277	-0.01828	-0.09558	0.01184	0.0309	0.02278	0.03387	0.03117	0.04294	0.03218	0.0085	0.01945	0.03072	0.03388	0.03873	0.05138	0.01961	0.05495	0.02835	0.04763	0.03294	0.03317	0.05764	0.01856	0.02623	0.02001	0.04642	0.04463	0.03729	0.06723	0.06443	0.03469	0.04534	0.04905	0.02581	0.03495	0.06183	0.0616	0.04661	0.03564	0.05971	0.04859	0.05942	0.0524	0.0573
mis_79	<.0001	<.0001	<.0001	<.0001	<.0001	<.0001	<.0001	0.0016	<.0001	<.0001	<.0001	<.0001	<.0001	<.0001	0.0232	<.0001	<.0001	<.0001	<.0001	<.0001	<.0001	<.0001	<.0001	<.0001	<.0001	<.0001	<.0001	<.0001	<.0001	<.0001	<.0001	<.0001	<.0001	<.0001	<.0001	<.0001	<.0001	<.0001	<.0001	<.0001	<.0001	<.0001	<.0001	<.0001	<.0001	<.0001	<.0001	<.0001	<.0001
	70497	71171	69722	71974	67289	70510	71943	71378	69719	71512	69648	67457	71702	70824	71346	70793	71715	70308	70517	69134	71298	67635	69728	69568	71458	62950	68672	71457	67815	71175	70090	60049	59945	58087	59949	70871	68881	71788	71401	71572	66238	71210	70521	69427	70354	70249	71275	70995	62475
mis_80	-0.20056	-0.13876	-0.20249	-0.17326	-0.19826	-0.07182	-0.2401	0.06872	0.12924	0.05812	0.04077	0.03701	0.10936	0.08281	0.04206	0.0523	0.06904	0.02863	0.07956	0.06045	0.04429	0.06737	-0.01003	-0.00666	0.09567	-0.00133	0.04582	0.0479	-0.01632	0.06311	0.12751	0.04706	0.01163	0.0308	0.04237	0.05664	0.02728	0.08998	0.05538	0.04527	0.10489	0.10645	0.02861	0.00122	0.03743	0.03208	0.11824	0.08928	0.07402
mis_80	<.0001	<.0001	<.0001	<.0001	<.0001	<.0001	<.0001	<.0001	<.0001	<.0001	<.0001	<.0001	<.0001	<.0001	<.0001	<.0001	<.0001	<.0001	<.0001	<.0001	<.0001	<.0001	0.0076	0.077	<.0001	0.738	<.0001	<.0001	<.0001	<.0001	<.0001	<.0001	0.0042	<.0001	<.0001	<.0001	<.0001	<.0001	<.0001	<.0001	<.0001	<.0001	<.0001	0.7455	<.0001	<.0001	<.0001	<.0001	<.0001
	71513	72253	70748	73081	68318	71544	73050	72453	70785	72590	70611	68340	72777	71826	72404	71809	72800	71307	71520	70144	72366	68547	70676	70520	72522	63738	69615	72502	68672	72213	71108	60803	60684	58783	60689	71903	69794	72874	72433	72636	67029	72220	71485	70315	71331	71222	72312	71985	63203
mis_81	-0.1347	-0.09015	-0.11249	-0.09839	-0.13987	-0.06239	-0.1429	0.02393	0.15382	0.08138	0.08243	0.0765	0.15357	0.12543	0.07034	0.0804	0.12576	0.08302	0.1358	0.09595	0.07584	0.09534	0.06966	0.05571	0.11237	0.0749	0.07069	0.07486	0.05325	0.11753	0.16367	0.079	0.07221	0.06811	0.08361	0.03436	0.03079	0.08333	0.04333	0.03444	0.07549	0.07838	0.07565	0.06218	0.06298	0.05567	0.0766	0.08357	0.09233
mis_81	<.0001	<.0001	<.0001	<.0001	<.0001	<.0001	<.0001	<.0001	<.0001	<.0001	<.0001	<.0001	<.0001	<.0001	<.0001	<.0001	<.0001	<.0001	<.0001	<.0001	<.0001	<.0001	<.0001	<.0001	<.0001	<.0001	<.0001	<.0001	<.0001	<.0001	<.0001	<.0001	<.0001	<.0001	<.0001	<.0001	<.0001	<.0001	<.0001	<.0001	<.0001	<.0001	<.0001	<.0001	<.0001	<.0001	<.0001	<.0001	<.0001
	71044	71765	70282	72582	67874	71072	72546	71965	70300	72107	70161	67957	72291	71368	71921	71343	72311	70854	71069	69705	71886	68137	70257	70097	72045	63390	69183	72026	68275	71752	70649	60492	60376	58494	60357	71444	69365	72386	71964	72148	66643	71744	71027	69889	70889	70772	71834	71535	62882
mis_82	-0.16286	-0.118	-0.1707	-0.10142	-0.14971	-0.11995	-0.19215	-0.03249	0.11633	0.08768	0.08012	0.09281	0.14937	0.08079	0.09141	0.08356	0.10934	0.12143	0.12509	0.11592	0.07522	0.11175	0.08957	0.08729	0.07761	0.11152	0.10619	0.0941	0.10106	0.0732	0.14005	0.09308	0.09744	0.11966	0.13384	0.05262	0.05346	0.13754	0.0587	0.05709	0.06548	0.06183	0.15338	0.11503	0.09067	0.07069	0.11394	0.0801	0.18349
mis_82	<.0001	<.0001	<.0001	<.0001	<.0001	<.0001	<.0001	<.0001	<.0001	<.0001	<.0001	<.0001	<.0001	<.0001	<.0001	<.0001	<.0001	<.0001	<.0001	<.0001	<.0001	<.0001	<.0001	<.0001	<.0001	<.0001	<.0001	<.0001	<.0001	<.0001	<.0001	<.0001	<.0001	<.0001	<.0001	<.0001	<.0001	<.0001	<.0001	<.0001	<.0001	<.0001	<.0001	<.0001	<.0001	<.0001	<.0001	<.0001	<.0001
	71491	72237	70746	73051	68295	71513	73016	72440	70759	72563	70605	68347	72753	71804	72383	71785	72768	71308	71517	70122	72339	68536	70661	70499	72505	63747	69598	72487	68648	72197	71076	60771	60678	58775	60670	71874	69778	72853	72410	72597	67034	72184	71460	70290	71300	71188	72271	71949	63201
mis_83	-0.17662	-0.13945	-0.18635	-0.14631	-0.17637	-0.09005	-0.18251	-0.04596	0.13774	0.07431	0.06887	0.09429	0.16087	0.10243	0.06708	0.07779	0.12796	0.0995	0.14741	0.11662	0.07128	0.11916	0.07744	0.08183	0.09036	0.09902	0.11394	0.07556	0.098	0.08935	0.18501	0.12535	0.10837	0.14644	0.14399	0.04199	0.03111	0.06554	0.04805	0.03799	0.06213	0.04576	0.08428	0.05477	0.07252	0.06308	0.08014	0.05941	0.12399
mis_83	<.0001	<.0001	<.0001	<.0001	<.0001	<.0001	<.0001	<.0001	<.0001	<.0001	<.0001	<.0001	<.0001	<.0001	<.0001	<.0001	<.0001	<.0001	<.0001	<.0001	<.0001	<.0001	<.0001	<.0001	<.0001	<.0001	<.0001	<.0001	<.0001	<.0001	<.0001	<.0001	<.0001	<.0001	<.0001	<.0001	<.0001	<.0001	<.0001	<.0001	<.0001	<.0001	<.0001	<.0001	<.0001	<.0001	<.0001	<.0001	<.0001
	71010	71715	70269	72508	67810	71010	72477	71913	70248	72045	70155	67935	72236	71311	71878	71292	72248	70855	71035	69661	71819	68110	70180	70026	71994	63400	69152	71989	68214	71709	70619	60446	60343	58476	60349	71358	69340	72323	71911	72075	66629	71676	70986	69878	70825	70714	71760	71469	62857
mis_84	-0.09163	-0.12894	-0.12098	-0.08819	-0.05566	-0.13949	-0.08929	-0.08774	0.07383	0.06413	0.06759	0.03932	0.08707	0.09939	0.06012	0.06574	0.09088	0.04615	0.10047	0.05142	0.07577	0.0591	0.05284	0.04437	0.09687	0.05511	0.03209	0.06889	0.02543	0.11442	0.09844	0.06482	0.08138	0.04859	0.05282	0.14234	0.13412	0.19196	0.13475	0.13885	0.20087	0.18533	0.14476	0.13144	0.12411	0.1187	0.24372	0.20009	0.12492
mis_84	<.0001	<.0001	<.0001	<.0001	<.0001	<.0001	<.0001	<.0001	<.0001	<.0001	<.0001	<.0001	<.0001	<.0001	<.0001	<.0001	<.0001	<.0001	<.0001	<.0001	<.0001	<.0001	<.0001	<.0001	<.0001	<.0001	<.0001	<.0001	<.0001	<.0001	<.0001	<.0001	<.0001	<.0001	<.0001	<.0001	<.0001	<.0001	<.0001	<.0001	<.0001	<.0001	<.0001	<.0001	<.0001	<.0001	<.0001	<.0001	<.0001
	69242	69908	68509	70663	66058	69278	70631	70079	68436	70265	68511	66407	70383	69551	70053	69597	70402	69047	69247	67858	70021	66410	68612	68478	70149	61940	67420	70153	66681	69891	68826	58941	58836	57054	58852	69642	67786	70477	70079	70263	65379	69962	69277	68148	69160	69079	69982	69713	61534
mis_85	-0.30289	-0.17552	-0.25074	-0.20818	-0.23631	-0.12325	-0.36554	0.02685	0.114	0.14095	0.11329	0.1297	0.12312	0.08973	0.11839	0.13245	0.08608	0.15708	0.09039	0.16958	0.1084	0.17899	0.17462	0.16617	0.08513	0.13968	0.18016	0.11954	0.17527	0.05879	0.11619	0.09871	0.05946	0.08123	0.10235	0.0624	0.0405	0.13994	0.07368	0.05011	0.10983	0.11536	0.10093	0.08651	0.09138	0.0897	0.13803	0.10974	0.1501
mis_85	<.0001	<.0001	<.0001	<.0001	<.0001	<.0001	<.0001	<.0001	<.0001	<.0001	<.0001	<.0001	<.0001	<.0001	<.0001	<.0001	<.0001	<.0001	<.0001	<.0001	<.0001	<.0001	<.0001	<.0001	<.0001	<.0001	<.0001	<.0001	<.0001	<.0001	<.0001	<.0001	<.0001	<.0001	<.0001	<.0001	<.0001	<.0001	<.0001	<.0001	<.0001	<.0001	<.0001	<.0001	<.0001	<.0001	<.0001	<.0001	<.0001
	71410	72155	70639	72938	68174	71437	72910	72328	70637	72540	70546	68251	72631	71683	72249	71716	72645	71158	71376	70012	72229	68418	70659	70502	72375	63586	69466	72346	68573	72054	70951	60633	60507	58601	60527	71814	69711	72733	72269	72489	66999	72153	71351	70133	71236	71131	72189	71838	63098
mis_86	-0.12304	-0.16663	-0.17426	-0.09201	-0.11157	-0.14102	-0.09128	-0.07939	0.14531	0.0862	0.08915	0.0802	0.14664	0.11666	0.08206	0.09066	0.14696	0.07834	0.13849	0.09441	0.09751	0.09671	0.09592	0.06425	0.13356	0.10002	0.06757	0.08511	0.07977	0.14305	0.14844	0.13543	0.12514	0.1063	0.10843	0.06708	0.06078	0.07288	0.07582	0.07077	0.07211	0.04724	0.06584	0.06401	0.06281	0.06455	0.08342	0.07184	0.08345
mis_86	<.0001	<.0001	<.0001	<.0001	<.0001	<.0001	<.0001	<.0001	<.0001	<.0001	<.0001	<.0001	<.0001	<.0001	<.0001	<.0001	<.0001	<.0001	<.0001	<.0001	<.0001	<.0001	<.0001	<.0001	<.0001	<.0001	<.0001	<.0001	<.0001	<.0001	<.0001	<.0001	<.0001	<.0001	<.0001	<.0001	<.0001	<.0001	<.0001	<.0001	<.0001	<.0001	<.0001	<.0001	<.0001	<.0001	<.0001	<.0001	<.0001
	71302	72046	70554	72849	68107	71321	72817	72243	70567	72385	70445	68189	72561	71628	72194	71625	72583	71117	71326	69932	72144	68373	70497	70333	72316	63555	69405	72296	68492	72013	70908	60638	60547	58639	60533	71698	69621	72667	72227	72411	66888	72016	71286	70104	71134	71018	72098	71766	63066
mis_87	-0.05728	-0.09759	-0.10609	-0.05725	-0.04427	-0.06305	-0.07446	0.01372	0.10132	0.11555	0.11088	0.09746	0.10724	0.09675	0.09308	0.10175	0.11894	0.07681	0.10573	0.07603	0.11754	0.07855	0.04049	0.05158	0.11477	0.05961	0.02373	0.10991	0.01939	0.11376	0.11065	0.08168	0.08087	0.06599	0.07182	0.16585	0.14354	0.11172	0.16423	0.16549	0.11077	0.10623	0.1112	0.05082	0.11421	0.10986	0.13577	0.11348	0.09602
mis_87	<.0001	<.0001	<.0001	<.0001	<.0001	<.0001	<.0001	0.0002	<.0001	<.0001	<.0001	<.0001	<.0001	<.0001	<.0001	<.0001	<.0001	<.0001	<.0001	<.0001	<.0001	<.0001	<.0001	<.0001	<.0001	<.0001	<.0001	<.0001	<.0001	<.0001	<.0001	<.0001	<.0001	<.0001	<.0001	<.0001	<.0001	<.0001	<.0001	<.0001	<.0001	<.0001	<.0001	<.0001	<.0001	<.0001	<.0001	<.0001	<.0001
	71586	72335	70815	73159	68383	71610	73125	72533	70859	72670	70691	68412	72854	71900	72478	71887	72877	71383	71604	70216	72449	68617	70756	70598	72609	63795	69679	72579	68739	72292	71169	60877	60753	58844	60754	71982	69867	72962	72509	72720	67103	72290	71567	70369	71413	71298	72393	72059	63262
mis_88	-0.13226	-0.18914	-0.20901	-0.10295	-0.11047	-0.17259	-0.11156	-0.09172	0.1115	0.0763	0.07531	0.05857	0.12683	0.09706	0.0692	0.07594	0.12436	0.05828	0.12089	0.06803	0.08038	0.07466	0.06396	0.06825	0.12074	0.09073	0.05058	0.07834	0.05652	0.12088	0.12758	0.11514	0.10759	0.08793	0.08945	0.09734	0.08478	0.11149	0.10293	0.09707	0.09469	0.06086	0.08318	0.08759	0.09486	0.09105	0.10792	0.09585	0.10815
mis_88	<.0001	<.0001	<.0001	<.0001	<.0001	<.0001	<.0001	<.0001	<.0001	<.0001	<.0001	<.0001	<.0001	<.0001	<.0001	<.0001	<.0001	<.0001	<.0001	<.0001	<.0001	<.0001	<.0001	<.0001	<.0001	<.0001	<.0001	<.0001	<.0001	<.0001	<.0001	<.0001	<.0001	<.0001	<.0001	<.0001	<.0001	<.0001	<.0001	<.0001	<.0001	<.0001	<.0001	<.0001	<.0001	<.0001	<.0001	<.0001	<.0001
	70849	71564	70098	72364	67672	70854	72328	71762	70097	71895	69964	67743	72074	71154	71709	71160	72092	70640	70851	69484	71681	67933	70045	69890	71827	63227	68973	71812	68060	71531	70433	60315	60204	58329	60203	71237	69174	72166	71749	71933	66467	71532	70827	69676	70668	70553	71612	71308	62758
mis_89	-0.12561	-0.17824	-0.19375	-0.0943	-0.10469	-0.16684	-0.10383	-0.07707	0.1102	0.08048	0.0804	0.06697	0.12127	0.10251	0.07684	0.08282	0.12386	0.06585	0.12145	0.07277	0.08814	0.07844	0.06293	0.06698	0.12133	0.08939	0.04582	0.08773	0.05475	0.12364	0.12535	0.10459	0.10036	0.08391	0.08498	0.09636	0.08389	0.10453	0.10342	0.09559	0.08643	0.06034	0.08261	0.08044	0.09534	0.091	0.10331	0.09084	0.10871
mis_89	<.0001	<.0001	<.0001	<.0001	<.0001	<.0001	<.0001	<.0001	<.0001	<.0001	<.0001	<.0001	<.0001	<.0001	<.0001	<.0001	<.0001	<.0001	<.0001	<.0001	<.0001	<.0001	<.0001	<.0001	<.0001	<.0001	<.0001	<.0001	<.0001	<.0001	<.0001	<.0001	<.0001	<.0001	<.0001	<.0001	<.0001	<.0001	<.0001	<.0001	<.0001	<.0001	<.0001	<.0001	<.0001	<.0001	<.0001	<.0001	<.0001
	70732	71446	69980	72243	67563	70738	72208	71642	69985	71777	69850	67644	71953	71042	71592	71046	71975	70532	70738	69381	71561	67838	69929	69775	71704	63116	68868	71697	67948	71413	70334	60216	60108	58247	60118	71122	69060	72044	71628	71815	66372	71420	70716	69571	70551	70438	71497	71190	62665
mis_90	-0.15576	-0.12913	-0.1784	-0.14644	-0.22177	-0.06195	-0.2832	0.10199	0.16794	0.13343	0.11468	0.12627	0.13147	0.11805	0.11189	0.12124	0.10656	0.1121	0.11079	0.12838	0.11729	0.13246	0.1026	0.09709	0.12371	0.10695	0.09565	0.12174	0.10009	0.09124	0.13627	0.11235	0.07761	0.10133	0.10659	0.10732	0.08583	0.13145	0.12121	0.10345	0.13794	0.12238	0.11176	0.06291	0.11612	0.11107	0.16035	0.12869	0.12445
mis_90	<.0001	<.0001	<.0001	<.0001	<.0001	<.0001	<.0001	<.0001	<.0001	<.0001	<.0001	<.0001	<.0001	<.0001	<.0001	<.0001	<.0001	<.0001	<.0001	<.0001	<.0001	<.0001	<.0001	<.0001	<.0001	<.0001	<.0001	<.0001	<.0001	<.0001	<.0001	<.0001	<.0001	<.0001	<.0001	<.0001	<.0001	<.0001	<.0001	<.0001	<.0001	<.0001	<.0001	<.0001	<.0001	<.0001	<.0001	<.0001	<.0001
	71723	72474	70950	73308	68516	71742	73278	72667	70993	72805	70795	68508	72986	72011	72613	72004	73012	71496	71719	70338	72575	68714	70867	70707	72733	63879	69797	72710	68838	72409	71285	60959	60837	58922	60836	72105	69965	73104	72638	72845	67183	72414	71677	70478	71526	71410	72521	72176	63343
mis_91	-0.06273	-0.01371	-0.06994	-0.0043	-0.13759	0.07863	-0.21066	0.28168	0.06324	0.03296	0.01547	0.04615	0.02312	0.02731	0.02482	0.03563	-0.00032	0.0245	0.00574	0.04384	0.00559	0.04591	-0.01309	-0.0197	0.03351	-0.02696	0.03058	0.01455	-0.00823	-0.00369	0.02925	-0.01677	-0.0496	-0.01392	-0.01675	-0.015	-0.0347	0.00482	-0.01714	-0.02852	0.01709	0.04	-0.03489	-0.06925	-0.01052	-0.02167	0.01311	0.01622	0.01132
mis_91	<.0001	0.0002	<.0001	0.2444	<.0001	<.0001	<.0001	<.0001	<.0001	<.0001	<.0001	<.0001	<.0001	<.0001	<.0001	<.0001	0.9307	<.0001	0.124	<.0001	0.1318	<.0001	0.0005	<.0001	<.0001	<.0001	<.0001	<.0001	0.0308	0.3215	<.0001	<.0001	<.0001	0.0007	<.0001	<.0001	<.0001	0.1922	<.0001	<.0001	<.0001	<.0001	<.0001	<.0001	0.0049	<.0001	0.0004	<.0001	0.0044
	71700	72449	70922	73289	68505	71732	73257	72647	70962	72777	70769	68475	72957	71973	72585	71977	72978	71462	71687	70301	72553	68681	70839	70676	72703	63855	69764	72679	68812	72377	71255	60929	60809	58900	60813	72075	69939	73080	72603	72818	67154	72390	71643	70449	71495	71379	72498	72139	63313
mis_92	-0.00446	0.03364	-0.01929	0.03426	-0.12432	0.13093	-0.18809	0.30307	0.07508	0.05901	0.04554	0.07588	0.02741	0.03675	0.05168	0.0623	0.01946	0.05466	0.01595	0.07454	0.03747	0.06928	0.03122	0.02018	0.04262	0.02494	0.07291	0.0448	0.04268	0.01581	0.03211	0.01699	-0.01056	0.02791	0.02082	-0.00279	-0.01411	-0.01036	-0.00261	-0.00792	0.0135	0.02819	-0.01491	-0.04805	0.00431	-0.00887	0.0033	0.00698	-0.00438
mis_92	0.2322	<.0001	<.0001	<.0001	<.0001	<.0001	<.0001	<.0001	<.0001	<.0001	<.0001	<.0001	<.0001	<.0001	<.0001	<.0001	<.0001	<.0001	<.0001	<.0001	<.0001	<.0001	<.0001	<.0001	<.0001	<.0001	<.0001	<.0001	<.0001	<.0001	<.0001	<.0001	0.0092	<.0001	<.0001	0.4536	0.0002	0.0051	0.4812	0.0325	0.0005	<.0001	<.0001	<.0001	0.2494	0.0177	0.3737	0.0606	0.27
	71756	72507	70977	73345	68542	71776	73314	72703	71017	72835	70823	68520	73012	72032	72642	72028	73037	71517	71748	70360	72606	68736	70895	70730	72760	63898	69815	72737	68861	72423	71306	60968	60845	58937	60851	72136	69993	73136	72662	72879	67203	72446	71701	70503	71557	71438	72552	72192	63352
mis_93	-0.14629	-0.10572	-0.12246	-0.12481	-0.14623	-0.1423	-0.21799	-0.04423	0.1116	0.11062	0.0954	0.0876	0.12554	0.10296	0.11534	0.11035	0.10372	0.09923	0.1116	0.10383	0.10063	0.09562	0.09181	0.08797	0.11441	0.10757	0.09436	0.11035	0.09384	0.11005	0.12102	0.07969	0.08859	0.07602	0.08533	0.1196	0.10304	0.18133	0.12657	0.11462	0.14428	0.13716	0.14563	0.13244	0.12263	0.11335	0.16935	0.16003	0.14323
mis_93	<.0001	<.0001	<.0001	<.0001	<.0001	<.0001	<.0001	<.0001	<.0001	<.0001	<.0001	<.0001	<.0001	<.0001	<.0001	<.0001	<.0001	<.0001	<.0001	<.0001	<.0001	<.0001	<.0001	<.0001	<.0001	<.0001	<.0001	<.0001	<.0001	<.0001	<.0001	<.0001	<.0001	<.0001	<.0001	<.0001	<.0001	<.0001	<.0001	<.0001	<.0001	<.0001	<.0001	<.0001	<.0001	<.0001	<.0001	<.0001	<.0001
	70541	71248	69767	72068	67381	70599	72030	71458	69777	71589	69673	67492	71756	70852	71418	70850	71778	70359	70553	69188	71372	67645	69755	69599	71564	62916	68704	71495	67792	71250	70142	60033	59927	58052	59923	70935	68910	71871	71450	71622	66232	71240	70520	69415	70374	70254	71333	71047	62485
mis_94	-0.07961	-0.05821	-0.07411	-0.07657	-0.09246	-0.08476	-0.11652	-0.00304	0.10768	0.09975	0.09604	0.0869	0.11812	0.11154	0.10996	0.10576	0.12151	0.09132	0.12052	0.10454	0.10841	0.09963	0.09115	0.08511	0.12228	0.10785	0.1012	0.10657	0.0827	0.13393	0.11606	0.08283	0.10018	0.09686	0.09858	0.07929	0.0659	0.11001	0.08678	0.07753	0.1	0.08901	0.10281	0.10955	0.08581	0.0828	0.10935	0.11149	0.09129
mis_94	<.0001	<.0001	<.0001	<.0001	<.0001	<.0001	<.0001	0.417	<.0001	<.0001	<.0001	<.0001	<.0001	<.0001	<.0001	<.0001	<.0001	<.0001	<.0001	<.0001	<.0001	<.0001	<.0001	<.0001	<.0001	<.0001	<.0001	<.0001	<.0001	<.0001	<.0001	<.0001	<.0001	<.0001	<.0001	<.0001	<.0001	<.0001	<.0001	<.0001	<.0001	<.0001	<.0001	<.0001	<.0001	<.0001	<.0001	<.0001	<.0001
	70517	71212	69742	72028	67347	70561	71996	71427	69754	71556	69660	67483	71732	70833	71396	70829	71752	70337	70539	69183	71336	67638	69741	69589	71511	62958	68702	71488	67791	71227	70121	60067	59967	58101	59953	70909	68892	71835	71427	71603	66220	71209	70500	69418	70354	70249	71299	71017	62501
mis_95	-0.11665	-0.04996	-0.07768	-0.09214	-0.12738	-0.02422	-0.1425	0.09554	0.11199	0.05489	0.04905	0.03522	0.0908	0.09482	0.0553	0.05413	0.08015	0.02432	0.0832	0.02907	0.04438	0.03276	-0.00521	-0.0049	0.09221	-0.01006	-0.00152	0.05057	-0.02783	0.07625	0.09225	0.01097	0.0089	0.003	0.00371	0.03224	0.01459	0.06753	0.03641	0.03029	0.06243	0.08014	0.01997	0.00592	0.02641	0.02799	0.06381	0.07743	0.05589
mis_95	<.0001	<.0001	<.0001	<.0001	<.0001	<.0001	<.0001	<.0001	<.0001	<.0001	<.0001	<.0001	<.0001	<.0001	<.0001	<.0001	<.0001	<.0001	<.0001	<.0001	<.0001	<.0001	0.1664	0.1937	<.0001	0.0112	0.6897	<.0001	<.0001	<.0001	<.0001	0.0069	0.0286	0.4682	0.3616	<.0001	0.0001	<.0001	<.0001	<.0001	<.0001	<.0001	<.0001	0.1167	<.0001	<.0001	<.0001	<.0001	<.0001
	71316	72055	70546	72882	68129	71350	72845	72252	70583	72391	70422	68169	72575	71642	72220	71625	72599	71119	71331	69959	72162	68366	70490	70328	72343	63569	69422	72308	68484	72034	70907	60651	60533	58632	60525	71707	69612	72681	72247	72433	66866	72011	71292	70144	71135	71019	72119	71799	63052
mis_96	-0.0929	-0.05016	-0.076	-0.06544	-0.08273	-0.04741	-0.13585	0.07893	0.09552	0.085	0.0705	0.08902	0.09584	0.08425	0.09212	0.09452	0.08745	0.07722	0.08745	0.08906	0.0721	0.10215	0.04275	0.0428	0.09647	0.05336	0.06933	0.07653	0.04488	0.0899	0.09608	0.05454	0.05594	0.0591	0.06777	0.05647	0.03747	0.09919	0.06585	0.05046	0.08542	0.10523	0.04932	0.06049	0.05755	0.05897	0.0866	0.10485	0.0808
mis_96	<.0001	<.0001	<.0001	<.0001	<.0001	<.0001	<.0001	<.0001	<.0001	<.0001	<.0001	<.0001	<.0001	<.0001	<.0001	<.0001	<.0001	<.0001	<.0001	<.0001	<.0001	<.0001	<.0001	<.0001	<.0001	<.0001	<.0001	<.0001	<.0001	<.0001	<.0001	<.0001	<.0001	<.0001	<.0001	<.0001	<.0001	<.0001	<.0001	<.0001	<.0001	<.0001	<.0001	<.0001	<.0001	<.0001	<.0001	<.0001	<.0001
	69569	70224	68824	71022	66379	69572	70987	70434	68777	70585	68740	66673	70738	69863	70426	69886	70762	69402	69589	68282	70352	66796	68834	68706	70546	62214	67814	70500	66950	70254	69162	59318	59251	57417	59223	69955	68006	70842	70453	70617	65432	70253	69569	68579	69423	69320	70324	70070	61787
mis_97	-0.14872	-0.12556	-0.1665	-0.10101	-0.15847	-0.08333	-0.2302	0.0126	0.17647	0.27418	0.24443	0.30064	0.1572	0.11605	0.27514	0.25491	0.12341	0.36382	0.1287	0.37239	0.24094	0.36204	0.22328	0.22027	0.11575	0.2344	0.21472	0.30446	0.22823	0.10573	0.15521	0.18557	0.15966	0.16374	0.18366	0.1826	0.16329	0.16326	0.20975	0.18497	0.12127	0.12459	0.18347	0.13003	0.16643	0.15243	0.17308	0.13138	0.14691
mis_97	<.0001	<.0001	<.0001	<.0001	<.0001	<.0001	<.0001	0.0007	<.0001	<.0001	<.0001	<.0001	<.0001	<.0001	<.0001	<.0001	<.0001	<.0001	<.0001	<.0001	<.0001	<.0001	<.0001	<.0001	<.0001	<.0001	<.0001	<.0001	<.0001	<.0001	<.0001	<.0001	<.0001	<.0001	<.0001	<.0001	<.0001	<.0001	<.0001	<.0001	<.0001	<.0001	<.0001	<.0001	<.0001	<.0001	<.0001	<.0001	<.0001
	71618	72365	70846	73199	68421	71644	73163	72565	70889	72696	70699	68430	72878	71908	72509	71898	72900	71409	71620	70254	72472	68638	70775	70612	72636	63803	69699	72605	68752	72305	71190	60884	60758	58857	60769	72009	69876	72998	72533	72739	67101	72319	71589	70408	71427	71312	72425	72087	63274
mis_98	-0.14575	-0.11218	-0.13447	-0.10771	-0.1351	-0.15837	-0.17384	-0.05698	0.11212	0.10718	0.09576	0.09858	0.13427	0.08785	0.12278	0.10346	0.09949	0.1249	0.10094	0.11309	0.0931	0.10875	0.10911	0.10326	0.08946	0.11808	0.08253	0.11852	0.10668	0.09317	0.12029	0.08525	0.0977	0.0791	0.1039	0.09076	0.08092	0.17272	0.1039	0.08676	0.10281	0.09824	0.16312	0.13878	0.12026	0.11291	0.1533	0.12957	0.17565
mis_98	<.0001	<.0001	<.0001	<.0001	<.0001	<.0001	<.0001	<.0001	<.0001	<.0001	<.0001	<.0001	<.0001	<.0001	<.0001	<.0001	<.0001	<.0001	<.0001	<.0001	<.0001	<.0001	<.0001	<.0001	<.0001	<.0001	<.0001	<.0001	<.0001	<.0001	<.0001	<.0001	<.0001	<.0001	<.0001	<.0001	<.0001	<.0001	<.0001	<.0001	<.0001	<.0001	<.0001	<.0001	<.0001	<.0001	<.0001	<.0001	<.0001
	71594	72340	70833	73176	68401	71628	73140	72542	70873	72679	70695	68420	72859	71910	72495	71891	72884	71395	71608	70228	72448	68630	70769	70600	72618	63799	69699	72594	68750	72303	71176	60869	60755	58846	60750	71984	69872	72968	72520	72717	67099	72292	71563	70387	71408	71296	72407	72068	63262
mis_99	-0.10641	-0.09044	-0.11857	-0.07009	-0.11673	-0.10365	-0.15649	0.02344	0.092	0.08615	0.07964	0.07588	0.10557	0.06978	0.08732	0.08266	0.0743	0.08426	0.07763	0.08958	0.06893	0.08493	0.06048	0.0649	0.08079	0.0785	0.0581	0.08463	0.04881	0.07465	0.09523	0.07241	0.07013	0.05606	0.08119	0.08212	0.07283	0.14974	0.08807	0.07261	0.0929	0.09724	0.10899	0.09458	0.10994	0.09029	0.12229	0.10786	0.13844
mis_99	<.0001	<.0001	<.0001	<.0001	<.0001	<.0001	<.0001	<.0001	<.0001	<.0001	<.0001	<.0001	<.0001	<.0001	<.0001	<.0001	<.0001	<.0001	<.0001	<.0001	<.0001	<.0001	<.0001	<.0001	<.0001	<.0001	<.0001	<.0001	<.0001	<.0001	<.0001	<.0001	<.0001	<.0001	<.0001	<.0001	<.0001	<.0001	<.0001	<.0001	<.0001	<.0001	<.0001	<.0001	<.0001	<.0001	<.0001	<.0001	<.0001
	71619	72365	70846	73198	68429	71645	73162	72564	70893	72695	70715	68431	72888	71929	72517	71904	72910	71413	71626	70242	72468	68641	70787	70619	72643	63811	69711	72615	68761	72324	71197	60884	60770	58861	60769	72010	69887	72995	72536	72739	67119	72321	71584	70400	71435	71322	72425	72094	63269
mis_100	-0.10981	-0.10342	-0.12271	-0.09649	-0.13321	-0.12017	-0.14666	-0.01862	0.13567	0.10871	0.10032	0.10502	0.12651	0.11453	0.11178	0.11038	0.12289	0.11387	0.12027	0.11807	0.11038	0.11661	0.09795	0.09396	0.13086	0.11333	0.08774	0.11642	0.0954	0.12393	0.1326	0.11832	0.12196	0.09992	0.11514	0.11932	0.10875	0.15371	0.12996	0.11665	0.1269	0.11976	0.13961	0.11869	0.12082	0.12056	0.1513	0.14106	0.13839
mis_100	<.0001	<.0001	<.0001	<.0001	<.0001	<.0001	<.0001	<.0001	<.0001	<.0001	<.0001	<.0001	<.0001	<.0001	<.0001	<.0001	<.0001	<.0001	<.0001	<.0001	<.0001	<.0001	<.0001	<.0001	<.0001	<.0001	<.0001	<.0001	<.0001	<.0001	<.0001	<.0001	<.0001	<.0001	<.0001	<.0001	<.0001	<.0001	<.0001	<.0001	<.0001	<.0001	<.0001	<.0001	<.0001	<.0001	<.0001	<.0001	<.0001
	66562	67191	65824	67976	63586	66616	67947	67393	65815	67540	65791	63839	67704	66886	67401	66900	67724	66428	66621	65382	67355	63907	65860	65738	67497	59730	64926	67464	64088	67258	66217	57228	57138	55371	57095	66977	65119	67787	67423	67593	62646	67214	66584	65563	66437	66355	67319	67062	59271
Train	0.65124	0.62056	0.67918	0.61944	0.5273	0.58425	0.572	0.46972	-0.18573	-0.12984	-0.11756	-0.07819	-0.2117	-0.14554	-0.10227	-0.11447	-0.15744	-0.11113	-0.17329	-0.14242	-0.12494	-0.15976	-0.15184	-0.15149	-0.13489	-0.15385	-0.17176	-0.12008	-0.152	-0.12577	-0.20157	-0.15119	-0.12788	-0.11636	-0.12978	-0.12523	-0.09997	-0.21362	-0.13545	-0.11492	-0.16893	-0.14413	-0.14818	-0.15743	-0.12016	-0.12353	-0.20959	-0.16133	-0.19355
Train	<.0001	<.0001	<.0001	<.0001	<.0001	<.0001	<.0001	<.0001	<.0001	<.0001	<.0001	<.0001	<.0001	<.0001	<.0001	<.0001	<.0001	<.0001	<.0001	<.0001	<.0001	<.0001	<.0001	<.0001	<.0001	<.0001	<.0001	<.0001	<.0001	<.0001	<.0001	<.0001	<.0001	<.0001	<.0001	<.0001	<.0001	<.0001	<.0001	<.0001	<.0001	<.0001	<.0001	<.0001	<.0001	<.0001	<.0001	<.0001	<.0001
	71637	72458	71022	73043	68409	71747	73004	72556	70702	72481	70517	68246	72647	71686	72274	71700	72662	71193	71418	70037	72239	68443	70593	70430	72396	63631	69502	72368	68568	72076	70987	60664	60548	58657	60573	71784	69695	72754	72285	72496	66939	72101	71356	70186	71211	71094	72176	71842	63126
StrDirAgg	-0.08705	-0.09853	-0.12099	-0.05431	-0.1213	-0.07802	-0.15643	0.00596	0.20882	0.70033	0.60526	0.71851	0.1879	0.16133	0.7083	0.6802	0.19257	0.81589	0.1755	0.80299	0.65911	0.74307	0.44262	0.4291	0.18461	0.42857	0.3948	0.73726	0.42524	0.17924	0.18027	0.23968	0.23195	0.23832	0.25238	0.41074	0.35677	0.19443	0.43591	0.41903	0.16554	0.17941	0.29937	0.14468	0.23006	0.2167	0.24883	0.18078	0.14591
StrDirAgg	<.0001	<.0001	<.0001	<.0001	<.0001	<.0001	<.0001	0.1128	<.0001	<.0001	<.0001	<.0001	<.0001	<.0001	<.0001	<.0001	<.0001	<.0001	<.0001	<.0001	<.0001	<.0001	<.0001	<.0001	<.0001	<.0001	<.0001	<.0001	<.0001	<.0001	<.0001	<.0001	<.0001	<.0001	<.0001	<.0001	<.0001	<.0001	<.0001	<.0001	<.0001	<.0001	<.0001	<.0001	<.0001	<.0001	<.0001	<.0001	<.0001
	69927	70522	69148	71276	66739	69927	71263	70727	69177	71236	69805	67820	71113	70349	71124	70760	71143	70407	70056	69442	70976	68141	69528	69380	70879	62989	68429	71128	67493	70635	69620	59706	59629	57836	59645	70464	68801	71128	70926	71032	66043	70696	69973	68921	69944	69847	70637	70389	62147
OwnDirAgg	-0.18895	-0.1564	-0.18089	-0.162	-0.21769	-0.12558	-0.16844	-0.06269	0.58506	0.19504	0.20529	0.18985	0.73178	0.52698	0.19112	0.191	0.54401	0.1975	0.59149	0.21478	0.23881	0.20371	0.1891	0.17814	0.39117	0.2292	0.19145	0.20024	0.20852	0.38421	0.64789	0.27961	0.28976	0.31009	0.34083	0.09611	0.09814	0.15905	0.11928	0.11398	0.13386	0.11098	0.19414	0.14299	0.14379	0.13433	0.15297	0.13638	0.21378
OwnDirAgg	<.0001	<.0001	<.0001	<.0001	<.0001	<.0001	<.0001	<.0001	<.0001	<.0001	<.0001	<.0001	<.0001	<.0001	<.0001	<.0001	<.0001	<.0001	<.0001	<.0001	<.0001	<.0001	<.0001	<.0001	<.0001	<.0001	<.0001	<.0001	<.0001	<.0001	<.0001	<.0001	<.0001	<.0001	<.0001	<.0001	<.0001	<.0001	<.0001	<.0001	<.0001	<.0001	<.0001	<.0001	<.0001	<.0001	<.0001	<.0001	<.0001
	71299	72010	70524	72818	68198	71342	72785	72223	70771	72407	70514	68263	72752	71839	72256	71683	72791	71190	71728	70020	72217	68452	70525	70376	72498	63731	69471	72358	68546	72264	71247	60752	60653	58783	60665	71701	69663	72639	72233	72419	66897	72006	71309	70144	71138	71018	72097	71796	63186
DogDirAgg	-0.1055	-0.09623	-0.11125	-0.08726	-0.1309	-0.08984	-0.16485	-0.04586	0.16538	0.39781	0.36151	0.37809	0.17935	0.14953	0.32688	0.37779	0.16697	0.39137	0.1651	0.416	0.38058	0.40217	0.87115	0.8394	0.14411	0.79595	0.45802	0.35459	0.88354	0.15564	0.16316	0.36684	0.31144	0.35101	0.35917	0.18942	0.18334	0.15309	0.19215	0.18946	0.12851	0.12845	0.22312	0.15412	0.37435	0.3466	0.18076	0.13493	0.14264
DogDirAgg	<.0001	<.0001	<.0001	<.0001	<.0001	<.0001	<.0001	<.0001	<.0001	<.0001	<.0001	<.0001	<.0001	<.0001	<.0001	<.0001	<.0001	<.0001	<.0001	<.0001	<.0001	<.0001	<.0001	<.0001	<.0001	<.0001	<.0001	<.0001	<.0001	<.0001	<.0001	<.0001	<.0001	<.0001	<.0001	<.0001	<.0001	<.0001	<.0001	<.0001	<.0001	<.0001	<.0001	<.0001	<.0001	<.0001	<.0001	<.0001	<.0001
	68443	68997	67705	69725	65267	68463	69715	69192	67615	69650	68187	65929	69529	68797	69291	69061	69553	68341	68518	67210	69342	65998	69733	69647	69338	62751	66807	69399	67630	69077	68101	58558	58431	56730	58451	69037	67467	69571	69295	69488	64994	69254	68489	67404	69049	68915	69123	68914	60928
FamDogAgg	-0.09297	-0.1192	-0.12379	-0.09204	-0.10855	-0.08386	-0.08906	-0.06512	0.23136	0.18893	0.20614	0.22968	0.33521	0.19366	0.18896	0.1942	0.30947	0.25647	0.30496	0.27202	0.22537	0.26124	0.31856	0.31875	0.18964	0.4267	0.30311	0.20652	0.40266	0.20908	0.31119	0.70726	0.64134	0.82637	0.85299	0.11833	0.13379	0.13005	0.12275	0.13304	0.12233	0.11065	0.17814	0.13078	0.19626	0.16754	0.14987	0.12327	0.16585
FamDogAgg	<.0001	<.0001	<.0001	<.0001	<.0001	<.0001	<.0001	<.0001	<.0001	<.0001	<.0001	<.0001	<.0001	<.0001	<.0001	<.0001	<.0001	<.0001	<.0001	<.0001	<.0001	<.0001	<.0001	<.0001	<.0001	<.0001	<.0001	<.0001	<.0001	<.0001	<.0001	<.0001	<.0001	<.0001	<.0001	<.0001	<.0001	<.0001	<.0001	<.0001	<.0001	<.0001	<.0001	<.0001	<.0001	<.0001	<.0001	<.0001	<.0001
	58662	58910	57787	59620	55984	58546	59604	59142	57935	59306	57958	56744	59515	58942	59292	58851	59557	58576	58877	57901	59210	56637	57957	57872	59337	54698	57502	59379	56621	59202	58631	58922	59234	58523	59330	58848	57415	59484	59285	59401	55359	59020	58607	57877	58496	58432	59166	58924	53556
DogDirFear	-0.07613	-0.10338	-0.11965	-0.07112	-0.03333	-0.11256	-0.13358	-0.05385	0.1063	0.19998	0.20755	0.16663	0.12744	0.11573	0.1657	0.18885	0.11047	0.187	0.11266	0.19153	0.21665	0.18474	0.32629	0.33439	0.10261	0.34176	0.18455	0.19802	0.27103	0.11956	0.12291	0.17389	0.16984	0.15594	0.1624	0.40504	0.38087	0.29275	0.39695	0.38258	0.27213	0.27652	0.31153	0.18569	0.87436	0.76429	0.3356	0.26576	0.21659
DogDirFear	<.0001	<.0001	<.0001	<.0001	<.0001	<.0001	<.0001	<.0001	<.0001	<.0001	<.0001	<.0001	<.0001	<.0001	<.0001	<.0001	<.0001	<.0001	<.0001	<.0001	<.0001	<.0001	<.0001	<.0001	<.0001	<.0001	<.0001	<.0001	<.0001	<.0001	<.0001	<.0001	<.0001	<.0001	<.0001	<.0001	<.0001	<.0001	<.0001	<.0001	<.0001	<.0001	<.0001	<.0001	<.0001	<.0001	<.0001	<.0001	<.0001
	68336	68870	67557	69620	65158	68330	69606	69067	67497	69378	67893	65670	69400	68650	69153	68830	69427	68185	68362	67039	69161	65750	68374	68250	69188	62368	66644	69255	67092	68957	67972	58618	58508	56825	58542	68973	67387	69542	69297	69474	64882	69159	68461	67408	69623	69523	69108	68884	60930
StrDirFear	-0.04472	-0.10547	-0.11913	-0.05174	-0.00182	-0.09812	-0.11566	-0.07027	0.10455	0.42536	0.42429	0.32238	0.08481	0.09006	0.35388	0.3609	0.10312	0.32799	0.09034	0.29259	0.46838	0.26436	0.20648	0.20988	0.12545	0.21372	0.11943	0.46063	0.14836	0.11486	0.0907	0.1218	0.14079	0.11596	0.11826	0.88929	0.82785	0.33363	0.82015	0.88479	0.32116	0.31957	0.43776	0.16542	0.40003	0.37219	0.42539	0.30586	0.18545
StrDirFear	<.0001	<.0001	<.0001	<.0001	0.6374	<.0001	<.0001	<.0001	<.0001	<.0001	<.0001	<.0001	<.0001	<.0001	<.0001	<.0001	<.0001	<.0001	<.0001	<.0001	<.0001	<.0001	<.0001	<.0001	<.0001	<.0001	<.0001	<.0001	<.0001	<.0001	<.0001	<.0001	<.0001	<.0001	<.0001	<.0001	<.0001	<.0001	<.0001	<.0001	<.0001	<.0001	<.0001	<.0001	<.0001	<.0001	<.0001	<.0001	<.0001
	70501	71156	69714	71950	67293	70532	71921	71354	69729	71648	69966	67645	71694	70852	71440	71104	71717	70372	70559	69199	71444	67718	69977	69855	71475	63193	68673	71579	67965	71188	70138	60038	59934	58100	59954	71978	70070	71852	71728	71914	66523	71351	70598	69411	70652	70537	71339	71040	62548
NonSocFear	-0.1728	-0.16716	-0.19857	-0.13399	-0.04364	-0.18525	-0.23972	-0.10323	0.12709	0.21152	0.20462	0.16159	0.15796	0.13287	0.19113	0.19889	0.1357	0.22609	0.13561	0.22375	0.22553	0.22023	0.1877	0.19417	0.13405	0.20561	0.18927	0.2257	0.17975	0.14142	0.14766	0.15128	0.15717	0.13775	0.16157	0.40491	0.3611	0.79643	0.37992	0.38052	0.59553	0.60726	0.4239	0.68025	0.3246	0.29377	0.68357	0.62027	0.29067
NonSocFear	<.0001	<.0001	<.0001	<.0001	<.0001	<.0001	<.0001	<.0001	<.0001	<.0001	<.0001	<.0001	<.0001	<.0001	<.0001	<.0001	<.0001	<.0001	<.0001	<.0001	<.0001	<.0001	<.0001	<.0001	<.0001	<.0001	<.0001	<.0001	<.0001	<.0001	<.0001	<.0001	<.0001	<.0001	<.0001	<.0001	<.0001	<.0001	<.0001	<.0001	<.0001	<.0001	<.0001	<.0001	<.0001	<.0001	<.0001	<.0001	<.0001
	69908	70533	69151	71291	66688	69950	71268	70720	69104	70954	69251	67196	71070	70267	70739	70347	71072	69808	69963	68620	70689	67265	69367	69234	70833	62643	68141	70857	67452	70573	69565	59557	59461	57656	59502	70446	68642	71328	70851	71026	66874	71224	70154	69580	69988	69929	71005	71006	62279
TouchSen	-0.16237	-0.14904	-0.17177	-0.12599	-0.07425	-0.15436	-0.19049	-0.09357	0.1514	0.19465	0.19638	0.15939	0.19049	0.2696	0.17633	0.167	0.1508	0.20946	0.16048	0.19189	0.21635	0.17668	0.17682	0.17951	0.13512	0.20276	0.16908	0.21547	0.1791	0.14961	0.18291	0.1549	0.17663	0.1657	0.19021	0.31369	0.30218	0.34827	0.30189	0.33511	0.26933	0.24918	0.74245	0.25534	0.2797	0.24134	0.42911	0.27625	0.8055
TouchSen	<.0001	<.0001	<.0001	<.0001	<.0001	<.0001	<.0001	<.0001	<.0001	<.0001	<.0001	<.0001	<.0001	<.0001	<.0001	<.0001	<.0001	<.0001	<.0001	<.0001	<.0001	<.0001	<.0001	<.0001	<.0001	<.0001	<.0001	<.0001	<.0001	<.0001	<.0001	<.0001	<.0001	<.0001	<.0001	<.0001	<.0001	<.0001	<.0001	<.0001	<.0001	<.0001	<.0001	<.0001	<.0001	<.0001	<.0001	<.0001	<.0001
	69395	69968	68613	70734	66212	69442	70706	70199	68597	70350	68665	66624	70553	70280	70207	69740	70583	69292	69520	68098	70171	66658	68696	68563	70315	62316	67633	70318	66819	70122	69100	59405	59335	57547	59349	69815	68009	70636	70320	70471	65454	70141	70081	68571	69341	69236	70232	69991	63317
SepRelProb	-0.16659	-0.17063	-0.21991	-0.12763	-0.16756	-0.14768	-0.23642	-0.02989	0.16156	0.17335	0.14439	0.16209	0.15749	0.12118	0.17895	0.1757	0.12596	0.16291	0.13415	0.16824	0.1503	0.1574	0.12469	0.11535	0.13723	0.14162	0.1119	0.17645	0.11273	0.12027	0.14425	0.12347	0.11326	0.11179	0.13146	0.19322	0.15177	0.2368	0.20462	0.17972	0.17996	0.15443	0.1971	0.16073	0.17457	0.15878	0.24286	0.18245	0.18424
SepRelProb	<.0001	<.0001	<.0001	<.0001	<.0001	<.0001	<.0001	<.0001	<.0001	<.0001	<.0001	<.0001	<.0001	<.0001	<.0001	<.0001	<.0001	<.0001	<.0001	<.0001	<.0001	<.0001	<.0001	<.0001	<.0001	<.0001	<.0001	<.0001	<.0001	<.0001	<.0001	<.0001	<.0001	<.0001	<.0001	<.0001	<.0001	<.0001	<.0001	<.0001	<.0001	<.0001	<.0001	<.0001	<.0001	<.0001	<.0001	<.0001	<.0001
	71144	71880	70389	72697	67975	71193	72664	72076	70449	72240	70274	68064	72413	71481	72054	71474	72436	70975	71193	69818	72006	68240	70353	70199	72170	63491	69291	72151	68369	71862	70768	60545	60439	58543	60447	71570	69489	72514	72081	72278	66781	71873	71149	69995	70995	70879	71976	71666	62957
Excite	-0.13396	-0.09903	-0.15856	-0.05191	-0.14376	-0.07312	-0.2692	0.10118	0.14009	0.20464	0.17663	0.23371	0.15017	0.09189	0.2216	0.21756	0.10723	0.30536	0.11549	0.29045	0.18711	0.27085	0.19556	0.19267	0.09833	0.20021	0.2265	0.22787	0.21829	0.08332	0.13276	0.15105	0.11655	0.1284	0.16579	0.14304	0.11659	0.20486	0.16708	0.12138	0.11428	0.13641	0.18208	0.1346	0.15235	0.14263	0.17832	0.14619	0.17448
Excite	<.0001	<.0001	<.0001	<.0001	<.0001	<.0001	<.0001	<.0001	<.0001	<.0001	<.0001	<.0001	<.0001	<.0001	<.0001	<.0001	<.0001	<.0001	<.0001	<.0001	<.0001	<.0001	<.0001	<.0001	<.0001	<.0001	<.0001	<.0001	<.0001	<.0001	<.0001	<.0001	<.0001	<.0001	<.0001	<.0001	<.0001	<.0001	<.0001	<.0001	<.0001	<.0001	<.0001	<.0001	<.0001	<.0001	<.0001	<.0001	<.0001
	70693	71380	69948	72145	67520	70727	72120	71574	69928	71769	69947	67803	71887	71012	71587	71071	71888	70584	70688	69394	71507	67895	70003	69849	71622	63204	68832	71731	67991	71349	70299	60140	60054	58203	60091	71130	69172	71958	71687	71752	66522	71422	70724	69568	70584	70483	71453	71149	62683
AtcAtnSeek	0.02101	-0.03211	-0.08702	0.12803	-0.07048	-0.04002	-0.12647	0.10401	0.10368	0.16035	0.13082	0.17021	0.10085	0.05071	0.19341	0.18372	0.07075	0.16659	0.06722	0.16568	0.14016	0.1477	0.12391	0.11118	0.08961	0.13866	0.09452	0.16963	0.13065	0.06026	0.08162	0.10111	0.08745	0.09443	0.11183	0.13521	0.10508	0.14543	0.13942	0.1261	0.09516	0.09547	0.13769	0.08034	0.12026	0.10623	0.14951	0.10422	0.11695
AtcAtnSeek	<.0001	<.0001	<.0001	<.0001	<.0001	<.0001	<.0001	<.0001	<.0001	<.0001	<.0001	<.0001	<.0001	<.0001	<.0001	<.0001	<.0001	<.0001	<.0001	<.0001	<.0001	<.0001	<.0001	<.0001	<.0001	<.0001	<.0001	<.0001	<.0001	<.0001	<.0001	<.0001	<.0001	<.0001	<.0001	<.0001	<.0001	<.0001	<.0001	<.0001	<.0001	<.0001	<.0001	<.0001	<.0001	<.0001	<.0001	<.0001	<.0001
	71007	71699	70242	72511	67838	71018	72483	71910	70262	72026	70163	67909	72226	71309	71883	71301	72248	70844	71032	69666	71827	68117	70196	70045	71984	63468	69131	71983	68210	71688	70606	60592	60487	58616	60490	71377	69373	72314	71920	72094	66611	71671	70990	69849	70841	70738	71776	71464	62874
Chasing	-0.18603	-0.07658	-0.11228	-0.11429	-0.12793	-0.02202	-0.30377	0.04265	0.08149	0.16097	0.15604	0.19588	0.09747	0.06554	0.15062	0.16331	0.0655	0.24515	0.07113	0.27122	0.1534	0.28245	0.26674	0.26759	0.06058	0.27349	0.70097	0.16122	0.32043	0.0471	0.08713	0.16858	0.13023	0.18052	0.19988	0.07223	0.06485	0.11085	0.07268	0.0674	0.08868	0.11523	0.11942	0.08411	0.11382	0.09685	0.11095	0.10014	0.10576
Chasing	<.0001	<.0001	<.0001	<.0001	<.0001	<.0001	<.0001	<.0001	<.0001	<.0001	<.0001	<.0001	<.0001	<.0001	<.0001	<.0001	<.0001	<.0001	<.0001	<.0001	<.0001	<.0001	<.0001	<.0001	<.0001	<.0001	<.0001	<.0001	<.0001	<.0001	<.0001	<.0001	<.0001	<.0001	<.0001	<.0001	<.0001	<.0001	<.0001	<.0001	<.0001	<.0001	<.0001	<.0001	<.0001	<.0001	<.0001	<.0001	<.0001
	68580	69149	67813	69880	65403	68529	69861	69365	67701	69474	67786	65687	69618	68795	69329	68799	69631	68448	68494	67416	69248	66018	67836	67688	69404	61595	68039	69441	66096	69151	68109	58529	58387	56625	58404	68849	67057	69703	69341	69494	64484	69184	68526	67659	68408	68323	69211	69012	60984
Energy	-0.03536	0.01168	-0.04736	0.01666	-0.14194	0.11457	-0.21504	0.31769	0.07478	0.05081	0.0343	0.06671	0.027	0.03498	0.042	0.05374	0.01023	0.04286	0.0111	0.06426	0.02414	0.06241	0.00975	0.00031	0.0418	-0.00166	0.05548	0.03247	0.01831	0.00632	0.03268	0	-0.03272	0.00752	0.00214	-0.00918	-0.02585	-0.00312	-0.01038	-0.01925	0.01618	0.03701	-0.02643	-0.06391	-0.00308	-0.01623	0.00877	0.0125	0.00329
Energy	<.0001	0.0017	<.0001	<.0001	<.0001	<.0001	<.0001	<.0001	<.0001	<.0001	<.0001	<.0001	<.0001	<.0001	<.0001	<.0001	0.0057	<.0001	0.003	<.0001	<.0001	<.0001	0.0095	0.9354	<.0001	0.6755	<.0001	<.0001	<.0001	0.0893	<.0001	0.9994	<.0001	0.0682	0.5979	0.0138	<.0001	0.3999	0.0052	<.0001	<.0001	<.0001	<.0001	<.0001	0.4109	<.0001	0.0183	0.0008	0.4078
	71644	72390	70867	73229	68457	71677	73198	72591	70910	72723	70723	68426	72902	71921	72533	71926	72923	71410	71635	70256	72496	68632	70788	70625	72649	63806	69713	72627	68762	72320	71200	60882	60763	58860	60768	72026	69895	73024	72550	72767	67109	72339	71591	70399	71447	71332	72446	72085	63269
EscapeRoam	-0.49453	-0.22294	-0.29788	-0.28391	-0.23776	-0.15804	-0.35953	-0.10982	0.13087	0.0849	0.07595	0.07667	0.14742	0.09953	0.06511	0.08027	0.10284	0.10433	0.11768	0.14651	0.07093	0.1713	0.13078	0.1264	0.08964	0.13287	0.22899	0.07168	0.16209	0.07387	0.14814	0.13006	0.09539	0.11414	0.12546	0.03419	0.01679	0.13091	0.05123	0.02664	0.10337	0.08112	0.06819	0.11234	0.05977	0.06239	0.11529	0.08649	0.1444
EscapeRoam	<.0001	<.0001	<.0001	<.0001	<.0001	<.0001	<.0001	<.0001	<.0001	<.0001	<.0001	<.0001	<.0001	<.0001	<.0001	<.0001	<.0001	<.0001	<.0001	<.0001	<.0001	<.0001	<.0001	<.0001	<.0001	<.0001	<.0001	<.0001	<.0001	<.0001	<.0001	<.0001	<.0001	<.0001	<.0001	<.0001	<.0001	<.0001	<.0001	<.0001	<.0001	<.0001	<.0001	<.0001	<.0001	<.0001	<.0001	<.0001	<.0001
	67245	67577	66299	68310	64094	66945	68286	67770	66306	67888	66206	64262	68034	67226	67782	67210	68067	66913	66998	66090	67695	64585	66215	66074	67826	60482	65658	67856	64472	67583	66590	57486	57378	55748	57382	67282	65511	68143	67799	67940	62917	67557	66932	66069	66829	66716	67619	67370	59677
Rolling	-0.04716	-0.02167	-0.02488	-0.04353	-0.02235	-0.01692	-0.09746	-0.01761	0.03274	0.05172	0.0653	0.07654	0.05471	0.04058	0.04362	0.04799	0.05153	0.0862	0.04734	0.09695	0.05535	0.09869	0.08406	0.09713	0.03958	0.11454	0.15228	0.05748	0.10325	0.03767	0.05727	0.08944	0.09229	0.10995	0.11952	0.06619	0.08029	0.08888	0.05959	0.07122	0.07769	0.1037	0.11228	0.0941	0.10174	0.0711	0.06592	0.08879	0.08841
Rolling	<.0001	<.0001	<.0001	<.0001	<.0001	<.0001	<.0001	<.0001	<.0001	<.0001	<.0001	<.0001	<.0001	<.0001	<.0001	<.0001	<.0001	<.0001	<.0001	<.0001	<.0001	<.0001	<.0001	<.0001	<.0001	<.0001	<.0001	<.0001	<.0001	<.0001	<.0001	<.0001	<.0001	<.0001	<.0001	<.0001	<.0001	<.0001	<.0001	<.0001	<.0001	<.0001	<.0001	<.0001	<.0001	<.0001	<.0001	<.0001	<.0001
	69222	69821	68456	70589	66045	69187	70568	70027	68388	70156	68386	66296	70325	69503	70008	69463	70339	69048	69188	67891	69948	66460	68455	68317	70090	61928	67468	70112	66621	69831	68760	58948	58859	57070	58857	69547	67647	70403	70047	70207	65083	69862	69209	68268	69051	68948	69917	69675	61432
Coprophagia	-0.0635	-0.03934	-0.04864	-0.06798	-0.05273	-0.01806	-0.09571	0.01196	0.0312	0.02278	0.03382	0.03095	0.04292	0.03224	0.00833	0.01939	0.03065	0.03369	0.03864	0.05123	0.01944	0.05475	0.02834	0.04754	0.03315	0.03312	0.05768	0.01842	0.0261	0.02009	0.04647	0.04439	0.03743	0.06725	0.06454	0.03486	0.0454	0.04912	0.02577	0.03505	0.06186	0.06152	0.04656	0.03577	0.05981	0.04864	0.05945	0.0526	0.05729
Coprophagia	<.0001	<.0001	<.0001	<.0001	<.0001	<.0001	<.0001	0.0014	<.0001	<.0001	<.0001	<.0001	<.0001	<.0001	0.0262	<.0001	<.0001	<.0001	<.0001	<.0001	<.0001	<.0001	<.0001	<.0001	<.0001	<.0001	<.0001	<.0001	<.0001	<.0001	<.0001	<.0001	<.0001	<.0001	<.0001	<.0001	<.0001	<.0001	<.0001	<.0001	<.0001	<.0001	<.0001	<.0001	<.0001	<.0001	<.0001	<.0001	<.0001
	70448	71123	69675	71925	67243	70462	71894	71329	69671	71464	69600	67411	71652	70777	71297	70744	71666	70261	70470	69088	71250	67594	69681	69521	71408	62908	68624	71408	67770	71125	70040	60008	59904	58046	59908	70822	68832	71738	71351	71522	66193	71162	70472	69378	70305	70200	71226	70946	62432
Chewing	-0.20051	-0.13832	-0.20219	-0.17318	-0.19829	-0.07167	-0.2402	0.06882	0.12895	0.05795	0.0406	0.03685	0.10934	0.08282	0.04175	0.05202	0.06901	0.02844	0.07948	0.06028	0.04411	0.06722	-0.01022	-0.00682	0.09568	-0.00142	0.04585	0.04755	-0.01639	0.06328	0.12728	0.04708	0.01154	0.0306	0.04249	0.05663	0.02737	0.09025	0.05518	0.04515	0.10483	0.1065	0.02872	0.00139	0.03732	0.03197	0.11823	0.08946	0.07415
Chewing	<.0001	<.0001	<.0001	<.0001	<.0001	<.0001	<.0001	<.0001	<.0001	<.0001	<.0001	<.0001	<.0001	<.0001	<.0001	<.0001	<.0001	<.0001	<.0001	<.0001	<.0001	<.0001	0.0066	0.0702	<.0001	0.7204	<.0001	<.0001	<.0001	<.0001	<.0001	<.0001	0.0045	<.0001	<.0001	<.0001	<.0001	<.0001	<.0001	<.0001	<.0001	<.0001	<.0001	0.7132	<.0001	<.0001	<.0001	<.0001	<.0001
	71463	72203	70699	73030	68270	71494	72999	72402	70736	72540	70561	68292	72726	71777	72353	71758	72750	71258	71472	70096	72317	68504	70627	70471	72471	63694	69565	72451	68626	72162	71057	60760	60642	58740	60646	71853	69744	72823	72382	72585	66983	72170	71434	70265	71281	71172	72262	71935	63158
Mounting	-0.13485	-0.08987	-0.11253	-0.09861	-0.13994	-0.06226	-0.14305	0.02382	0.15391	0.08139	0.08247	0.07643	0.15337	0.12542	0.07023	0.08039	0.12593	0.08299	0.13597	0.09591	0.07587	0.09539	0.06991	0.05602	0.11211	0.07521	0.07063	0.07474	0.05361	0.11762	0.16374	0.07903	0.07226	0.06818	0.08351	0.03432	0.03079	0.08337	0.04339	0.03452	0.07548	0.07852	0.07591	0.06212	0.063	0.0556	0.07675	0.08343	0.09221
Mounting	<.0001	<.0001	<.0001	<.0001	<.0001	<.0001	<.0001	<.0001	<.0001	<.0001	<.0001	<.0001	<.0001	<.0001	<.0001	<.0001	<.0001	<.0001	<.0001	<.0001	<.0001	<.0001	<.0001	<.0001	<.0001	<.0001	<.0001	<.0001	<.0001	<.0001	<.0001	<.0001	<.0001	<.0001	<.0001	<.0001	<.0001	<.0001	<.0001	<.0001	<.0001	<.0001	<.0001	<.0001	<.0001	<.0001	<.0001	<.0001	<.0001
	70993	71715	70233	72531	67827	71022	72495	71914	70251	72057	70111	67909	72239	71319	71870	71292	72260	70806	71020	69657	71836	68094	70209	70049	71993	63347	69134	71975	68230	71700	70597	60450	60334	58452	60315	71393	69314	72334	71912	72096	66597	71694	70976	69838	70839	70722	71783	71484	62837
Begging	-0.16276	-0.11777	-0.17055	-0.1013	-0.14938	-0.11987	-0.19213	-0.03277	0.11606	0.08771	0.0801	0.09298	0.14915	0.08072	0.09146	0.0836	0.10933	0.12162	0.12507	0.11613	0.07521	0.11195	0.08965	0.08734	0.07739	0.11172	0.10625	0.09418	0.10116	0.073	0.13988	0.09315	0.09718	0.11974	0.13396	0.05271	0.0535	0.13784	0.05885	0.05728	0.06562	0.06204	0.15352	0.11504	0.09079	0.07077	0.11415	0.08028	0.18351
Begging	<.0001	<.0001	<.0001	<.0001	<.0001	<.0001	<.0001	<.0001	<.0001	<.0001	<.0001	<.0001	<.0001	<.0001	<.0001	<.0001	<.0001	<.0001	<.0001	<.0001	<.0001	<.0001	<.0001	<.0001	<.0001	<.0001	<.0001	<.0001	<.0001	<.0001	<.0001	<.0001	<.0001	<.0001	<.0001	<.0001	<.0001	<.0001	<.0001	<.0001	<.0001	<.0001	<.0001	<.0001	<.0001	<.0001	<.0001	<.0001	<.0001
	71441	72186	70696	72999	68246	71462	72964	72388	70710	72512	70554	68298	72702	71754	72331	71733	72718	71258	71469	70073	72290	68492	70611	70449	72454	63702	69547	72435	68601	72146	71025	60727	60636	58731	60626	71824	69728	72802	72359	72546	66988	72133	71408	70240	71250	71138	72221	71899	63155
FoodSteal	-0.17645	-0.13942	-0.1862	-0.14617	-0.17629	-0.08994	-0.18245	-0.04641	0.13763	0.0744	0.0688	0.09441	0.16075	0.10234	0.06727	0.07791	0.1279	0.09962	0.1474	0.11674	0.07124	0.11916	0.07764	0.08206	0.09023	0.09915	0.11374	0.07566	0.09813	0.08931	0.18476	0.12525	0.10826	0.14631	0.1439	0.04211	0.03108	0.06573	0.04819	0.03811	0.06223	0.04588	0.08432	0.05473	0.07257	0.06316	0.08024	0.05948	0.12391
FoodSteal	<.0001	<.0001	<.0001	<.0001	<.0001	<.0001	<.0001	<.0001	<.0001	<.0001	<.0001	<.0001	<.0001	<.0001	<.0001	<.0001	<.0001	<.0001	<.0001	<.0001	<.0001	<.0001	<.0001	<.0001	<.0001	<.0001	<.0001	<.0001	<.0001	<.0001	<.0001	<.0001	<.0001	<.0001	<.0001	<.0001	<.0001	<.0001	<.0001	<.0001	<.0001	<.0001	<.0001	<.0001	<.0001	<.0001	<.0001	<.0001	<.0001
	70958	71663	70218	72455	67761	70958	72424	71860	70198	71993	70103	67885	72183	71260	71825	71239	72196	70805	70985	69611	71768	68065	70130	69976	71941	63355	69101	71936	68167	71656	70566	60402	60300	58432	60305	71306	69288	72270	71858	72022	66582	71624	70933	69826	70774	70663	71708	71417	62811
FearStairs	-0.09156	-0.12885	-0.12107	-0.08791	-0.05556	-0.13937	-0.08916	-0.08779	0.07384	0.06396	0.06748	0.03929	0.08717	0.09945	0.06013	0.0657	0.091	0.04626	0.1005	0.05152	0.07568	0.05926	0.05269	0.04415	0.09715	0.05489	0.03213	0.06891	0.02518	0.11449	0.09853	0.06494	0.08135	0.04862	0.05301	0.14231	0.13408	0.19203	0.13467	0.13862	0.20087	0.18534	0.14489	0.13148	0.12387	0.1185	0.24387	0.20023	0.12513
FearStairs	<.0001	<.0001	<.0001	<.0001	<.0001	<.0001	<.0001	<.0001	<.0001	<.0001	<.0001	<.0001	<.0001	<.0001	<.0001	<.0001	<.0001	<.0001	<.0001	<.0001	<.0001	<.0001	<.0001	<.0001	<.0001	<.0001	<.0001	<.0001	<.0001	<.0001	<.0001	<.0001	<.0001	<.0001	<.0001	<.0001	<.0001	<.0001	<.0001	<.0001	<.0001	<.0001	<.0001	<.0001	<.0001	<.0001	<.0001	<.0001	<.0001
	69192	69859	68461	70613	66011	69229	70581	70029	68387	70216	68462	66360	70332	69503	70003	69547	70352	68999	69199	67811	69972	66368	68564	68430	70098	61896	67371	70103	66636	69840	68775	58898	58793	57011	58809	69592	67736	70426	70028	70212	65332	69913	69227	68098	69110	69029	69932	69663	61489
PullLeash	-0.30297	-0.17524	-0.25053	-0.2082	-0.23618	-0.12304	-0.36574	0.02671	0.11386	0.14104	0.11339	0.12958	0.1231	0.08971	0.11825	0.1324	0.08615	0.15689	0.09043	0.16951	0.10842	0.17889	0.17464	0.16622	0.08506	0.13967	0.1803	0.11946	0.17524	0.05878	0.11625	0.09866	0.05947	0.08101	0.10222	0.06244	0.0405	0.14022	0.07368	0.05023	0.11006	0.11552	0.101	0.08684	0.09153	0.08983	0.13815	0.11004	0.15008
PullLeash	<.0001	<.0001	<.0001	<.0001	<.0001	<.0001	<.0001	<.0001	<.0001	<.0001	<.0001	<.0001	<.0001	<.0001	<.0001	<.0001	<.0001	<.0001	<.0001	<.0001	<.0001	<.0001	<.0001	<.0001	<.0001	<.0001	<.0001	<.0001	<.0001	<.0001	<.0001	<.0001	<.0001	<.0001	<.0001	<.0001	<.0001	<.0001	<.0001	<.0001	<.0001	<.0001	<.0001	<.0001	<.0001	<.0001	<.0001	<.0001	<.0001
	71360	72106	70591	72888	68128	71388	72860	72278	70589	72491	70497	68204	72580	71635	72199	71666	72595	71111	71328	69965	72180	68376	70612	70455	72324	63544	69418	72296	68529	72003	70900	60592	60466	58560	60486	71764	69661	72682	72218	72438	66954	72104	71301	70083	71187	71082	72139	71788	63054
MarkUrine	-0.12301	-0.16631	-0.17421	-0.09214	-0.11136	-0.14099	-0.09134	-0.07942	0.14527	0.08618	0.08909	0.08013	0.14656	0.11668	0.08206	0.09065	0.14707	0.07835	0.13854	0.0943	0.09747	0.09667	0.09609	0.06443	0.1334	0.10034	0.06774	0.08517	0.08007	0.14332	0.14835	0.13544	0.12511	0.1064	0.10861	0.0672	0.06087	0.0733	0.07595	0.0709	0.0723	0.04723	0.06598	0.06409	0.06315	0.0648	0.08356	0.07203	0.08349
MarkUrine	<.0001	<.0001	<.0001	<.0001	<.0001	<.0001	<.0001	<.0001	<.0001	<.0001	<.0001	<.0001	<.0001	<.0001	<.0001	<.0001	<.0001	<.0001	<.0001	<.0001	<.0001	<.0001	<.0001	<.0001	<.0001	<.0001	<.0001	<.0001	<.0001	<.0001	<.0001	<.0001	<.0001	<.0001	<.0001	<.0001	<.0001	<.0001	<.0001	<.0001	<.0001	<.0001	<.0001	<.0001	<.0001	<.0001	<.0001	<.0001	<.0001
	71251	71996	70505	72798	68060	71271	72766	72192	70518	72335	70395	68141	72509	71579	72143	71574	72532	71069	71277	69884	72094	68330	70449	70285	72264	63512	69356	72245	68447	71961	70856	60596	60505	58597	60491	71647	69570	72615	72175	72359	66842	71966	71235	70053	71084	70968	72047	71715	63021
SubEmoUrn	-0.05714	-0.09735	-0.10594	-0.05707	-0.04416	-0.06299	-0.0745	0.01387	0.10116	0.11541	0.11081	0.09702	0.1072	0.09661	0.09294	0.10161	0.11902	0.0766	0.10573	0.07578	0.11734	0.07846	0.0404	0.05147	0.11477	0.05951	0.0237	0.10969	0.01926	0.11369	0.11068	0.08186	0.08101	0.06598	0.07205	0.16567	0.14332	0.11169	0.16387	0.16525	0.11078	0.10616	0.1112	0.05073	0.11413	0.10979	0.13586	0.11351	0.09635
SubEmoUrn	<.0001	<.0001	<.0001	<.0001	<.0001	<.0001	<.0001	0.0002	<.0001	<.0001	<.0001	<.0001	<.0001	<.0001	<.0001	<.0001	<.0001	<.0001	<.0001	<.0001	<.0001	<.0001	<.0001	<.0001	<.0001	<.0001	<.0001	<.0001	<.0001	<.0001	<.0001	<.0001	<.0001	<.0001	<.0001	<.0001	<.0001	<.0001	<.0001	<.0001	<.0001	<.0001	<.0001	<.0001	<.0001	<.0001	<.0001	<.0001	<.0001
	71535	72285	70766	73108	68336	71560	73074	72482	70810	72620	70641	68364	72802	71851	72427	71836	72826	71335	71555	70168	72399	68574	70708	70550	72557	63752	69630	72528	68694	72240	71117	60835	60711	58802	60712	71931	69816	72910	72457	72668	67057	72240	71516	70318	71363	71248	72342	72008	63217
SepUrn	-0.13201	-0.18883	-0.20895	-0.10282	-0.11029	-0.17246	-0.11147	-0.09152	0.11134	0.07595	0.07496	0.05809	0.12662	0.097	0.06892	0.07568	0.12419	0.0578	0.12073	0.0675	0.07993	0.07411	0.06376	0.06813	0.12059	0.09063	0.05022	0.07786	0.0564	0.12081	0.12739	0.11501	0.10766	0.08761	0.08919	0.09726	0.08461	0.11152	0.10276	0.09694	0.09468	0.06097	0.08303	0.0874	0.09488	0.09094	0.10776	0.09589	0.10793
SepUrn	<.0001	<.0001	<.0001	<.0001	<.0001	<.0001	<.0001	<.0001	<.0001	<.0001	<.0001	<.0001	<.0001	<.0001	<.0001	<.0001	<.0001	<.0001	<.0001	<.0001	<.0001	<.0001	<.0001	<.0001	<.0001	<.0001	<.0001	<.0001	<.0001	<.0001	<.0001	<.0001	<.0001	<.0001	<.0001	<.0001	<.0001	<.0001	<.0001	<.0001	<.0001	<.0001	<.0001	<.0001	<.0001	<.0001	<.0001	<.0001	<.0001
	70798	71514	70049	72313	67625	70804	72277	71711	70048	71845	69914	67695	72022	71105	71658	71109	72041	70592	70802	69436	71631	67890	69997	69842	71775	63184	68924	71761	68014	71479	70381	60273	60162	58287	60161	71186	69123	72114	71697	71881	66421	71482	70776	69625	70618	70503	71561	71257	62714
SepDef	-0.12542	-0.17816	-0.19391	-0.09413	-0.10473	-0.16672	-0.10372	-0.07695	0.11021	0.08019	0.08012	0.06655	0.12126	0.10244	0.07657	0.08257	0.12376	0.06548	0.12139	0.07244	0.08773	0.07806	0.06288	0.06696	0.1213	0.08949	0.04561	0.08729	0.05478	0.12355	0.1252	0.10476	0.10044	0.08377	0.08491	0.09615	0.08358	0.10456	0.10314	0.09534	0.08645	0.06035	0.08249	0.08024	0.09535	0.09106	0.10319	0.09079	0.10856
SepDef	<.0001	<.0001	<.0001	<.0001	<.0001	<.0001	<.0001	<.0001	<.0001	<.0001	<.0001	<.0001	<.0001	<.0001	<.0001	<.0001	<.0001	<.0001	<.0001	<.0001	<.0001	<.0001	<.0001	<.0001	<.0001	<.0001	<.0001	<.0001	<.0001	<.0001	<.0001	<.0001	<.0001	<.0001	<.0001	<.0001	<.0001	<.0001	<.0001	<.0001	<.0001	<.0001	<.0001	<.0001	<.0001	<.0001	<.0001	<.0001	<.0001
	70681	71396	69931	72192	67516	70688	72157	71591	69936	71727	69800	67596	71901	70993	71541	70995	71924	70484	70689	69333	71511	67795	69881	69727	71652	63073	68819	71646	67902	71361	70282	60174	60066	58205	60076	71071	69009	71992	71576	71763	66326	71370	70665	69520	70501	70388	71446	71139	62621
Hyper	-0.15573	-0.12877	-0.1782	-0.14641	-0.22193	-0.06194	-0.28344	0.10213	0.16771	0.13353	0.11476	0.12628	0.13123	0.11787	0.11187	0.12123	0.10655	0.11219	0.11062	0.12842	0.11726	0.13261	0.10273	0.09713	0.12366	0.10697	0.09559	0.12175	0.10012	0.09116	0.13598	0.11254	0.07752	0.10141	0.10673	0.10722	0.08564	0.13155	0.12116	0.1033	0.13795	0.1224	0.11197	0.0631	0.1161	0.11098	0.16046	0.12878	0.12457
Hyper	<.0001	<.0001	<.0001	<.0001	<.0001	<.0001	<.0001	<.0001	<.0001	<.0001	<.0001	<.0001	<.0001	<.0001	<.0001	<.0001	<.0001	<.0001	<.0001	<.0001	<.0001	<.0001	<.0001	<.0001	<.0001	<.0001	<.0001	<.0001	<.0001	<.0001	<.0001	<.0001	<.0001	<.0001	<.0001	<.0001	<.0001	<.0001	<.0001	<.0001	<.0001	<.0001	<.0001	<.0001	<.0001	<.0001	<.0001	<.0001	<.0001
	71672	72424	70901	73257	68469	71692	73227	72616	70944	72755	70745	68460	72934	71962	72562	71953	72961	71448	71670	70290	72525	68671	70819	70659	72681	63836	69748	72659	68793	72357	71233	60917	60795	58880	60794	72054	69914	73052	72586	72793	67137	72364	71626	70427	71476	71360	72470	72125	63298
Staring	-0.14631	-0.10552	-0.12238	-0.12475	-0.14607	-0.14221	-0.21795	-0.04405	0.11132	0.11056	0.09516	0.08763	0.12549	0.10302	0.11528	0.11041	0.10352	0.09909	0.11153	0.10367	0.10068	0.09563	0.09172	0.08797	0.11429	0.10777	0.09439	0.11019	0.09402	0.11003	0.12078	0.07952	0.08825	0.07582	0.08528	0.11955	0.10291	0.18146	0.12639	0.1145	0.14428	0.13725	0.14573	0.13273	0.12268	0.11342	0.16934	0.16015	0.14326
Staring	<.0001	<.0001	<.0001	<.0001	<.0001	<.0001	<.0001	<.0001	<.0001	<.0001	<.0001	<.0001	<.0001	<.0001	<.0001	<.0001	<.0001	<.0001	<.0001	<.0001	<.0001	<.0001	<.0001	<.0001	<.0001	<.0001	<.0001	<.0001	<.0001	<.0001	<.0001	<.0001	<.0001	<.0001	<.0001	<.0001	<.0001	<.0001	<.0001	<.0001	<.0001	<.0001	<.0001	<.0001	<.0001	<.0001	<.0001	<.0001	<.0001
	70487	71193	69713	72012	67329	70544	71974	71402	69725	71534	69618	67439	71701	70798	71362	70794	71724	70306	70501	69135	71319	67597	69702	69546	71509	62868	68650	71439	67743	71195	70087	59988	59884	58007	59878	70881	68856	71816	71395	71567	66183	71185	70464	69361	70321	70201	71279	70993	62435
SnapFlies	-0.07963	-0.05815	-0.07394	-0.07664	-0.09237	-0.08475	-0.11661	-0.00303	0.10735	0.09958	0.09591	0.08661	0.11786	0.11143	0.10971	0.10554	0.12137	0.09095	0.12065	0.10412	0.10837	0.09951	0.09121	0.0851	0.12203	0.10807	0.10119	0.10623	0.08282	0.13389	0.11592	0.08275	0.09998	0.0968	0.09859	0.07917	0.06584	0.10989	0.08657	0.07742	0.10012	0.08913	0.1028	0.1097	0.08586	0.08283	0.10931	0.11157	0.09124
SnapFlies	<.0001	<.0001	<.0001	<.0001	<.0001	<.0001	<.0001	0.419	<.0001	<.0001	<.0001	<.0001	<.0001	<.0001	<.0001	<.0001	<.0001	<.0001	<.0001	<.0001	<.0001	<.0001	<.0001	<.0001	<.0001	<.0001	<.0001	<.0001	<.0001	<.0001	<.0001	<.0001	<.0001	<.0001	<.0001	<.0001	<.0001	<.0001	<.0001	<.0001	<.0001	<.0001	<.0001	<.0001	<.0001	<.0001	<.0001	<.0001	<.0001
	70463	71159	69690	71974	67297	70508	71942	71374	69702	71503	69607	67432	71677	70781	71342	70775	71698	70286	70487	69132	71283	67592	69690	69538	71456	62912	68650	71434	67743	71172	70066	60023	59923	58057	59909	70855	68838	71780	71372	71548	66171	71156	70446	69364	70301	70196	71245	70963	62453
TailChase	-0.11664	-0.04968	-0.07743	-0.09207	-0.12725	-0.02418	-0.14247	0.09576	0.11183	0.05478	0.04899	0.03527	0.09082	0.0949	0.05514	0.05398	0.08009	0.02429	0.08307	0.02915	0.04439	0.03288	-0.00522	-0.00494	0.09214	-0.01016	-0.0013	0.05031	-0.02776	0.07617	0.09217	0.0109	0.00869	0.00298	0.00374	0.03212	0.01455	0.06752	0.03621	0.03019	0.06236	0.08003	0.02002	0.00609	0.02637	0.02801	0.06371	0.07747	0.05601
TailChase	<.0001	<.0001	<.0001	<.0001	<.0001	<.0001	<.0001	<.0001	<.0001	<.0001	<.0001	<.0001	<.0001	<.0001	<.0001	<.0001	<.0001	<.0001	<.0001	<.0001	<.0001	<.0001	0.1658	0.1908	<.0001	0.0105	0.7314	<.0001	<.0001	<.0001	<.0001	0.0073	0.0326	0.4714	0.3571	<.0001	0.0001	<.0001	<.0001	<.0001	<.0001	<.0001	<.0001	0.1071	<.0001	<.0001	<.0001	<.0001	<.0001
	71266	72006	70498	72832	68083	71301	72795	72202	70535	72342	70373	68122	72524	71594	72170	71575	72549	71072	71283	69912	72113	68324	70443	70281	72292	63527	69374	72258	68440	71983	70856	60610	60492	58591	60484	71657	69562	72630	72196	72382	66821	71962	71242	70094	71086	70970	72069	71749	63008
ShadowChase	-0.09286	-0.04991	-0.07572	-0.06547	-0.08262	-0.04736	-0.13602	0.07898	0.09544	0.08486	0.07046	0.08893	0.09576	0.084	0.09204	0.09437	0.08742	0.07714	0.08744	0.0891	0.07214	0.10218	0.04292	0.04298	0.0964	0.05344	0.06925	0.07615	0.04481	0.08986	0.09595	0.05446	0.05598	0.05905	0.06779	0.05648	0.03746	0.09939	0.06581	0.05054	0.08555	0.10548	0.04943	0.06075	0.05776	0.05907	0.08669	0.10506	0.08079
ShadowChase	<.0001	<.0001	<.0001	<.0001	<.0001	<.0001	<.0001	<.0001	<.0001	<.0001	<.0001	<.0001	<.0001	<.0001	<.0001	<.0001	<.0001	<.0001	<.0001	<.0001	<.0001	<.0001	<.0001	<.0001	<.0001	<.0001	<.0001	<.0001	<.0001	<.0001	<.0001	<.0001	<.0001	<.0001	<.0001	<.0001	<.0001	<.0001	<.0001	<.0001	<.0001	<.0001	<.0001	<.0001	<.0001	<.0001	<.0001	<.0001	<.0001
	69516	70172	68774	70969	66330	69520	70934	70381	68726	70534	68689	66622	70684	69812	70374	69833	70709	69352	69538	68232	70300	66751	68784	68656	70492	62170	67763	70448	66902	70200	69108	59275	59208	57374	59179	69902	67954	70788	70399	70563	65382	70201	69516	68525	69371	69268	70270	70017	61741
Barking	-0.14887	-0.12535	-0.16652	-0.10106	-0.1586	-0.08334	-0.23031	0.01261	0.17632	0.27418	0.24439	0.30047	0.15729	0.11609	0.27496	0.25476	0.12332	0.36376	0.12866	0.37236	0.24095	0.36219	0.22346	0.22039	0.11584	0.23433	0.21482	0.30431	0.22829	0.10552	0.15528	0.18533	0.15935	0.16356	0.18355	0.1826	0.1633	0.16343	0.20973	0.18493	0.12154	0.12465	0.18341	0.13001	0.16653	0.15247	0.17311	0.13146	0.147
Barking	<.0001	<.0001	<.0001	<.0001	<.0001	<.0001	<.0001	0.0007	<.0001	<.0001	<.0001	<.0001	<.0001	<.0001	<.0001	<.0001	<.0001	<.0001	<.0001	<.0001	<.0001	<.0001	<.0001	<.0001	<.0001	<.0001	<.0001	<.0001	<.0001	<.0001	<.0001	<.0001	<.0001	<.0001	<.0001	<.0001	<.0001	<.0001	<.0001	<.0001	<.0001	<.0001	<.0001	<.0001	<.0001	<.0001	<.0001	<.0001	<.0001
	71567	72315	70797	73148	68374	71594	73112	72514	70840	72646	70649	68382	72826	71859	72458	71847	72849	71361	71571	70206	72422	68595	70727	70564	72584	63760	69650	72554	68707	72253	71138	60842	60716	58815	60727	71958	69825	72946	72481	72687	67055	72269	71538	70357	71377	71262	72374	72036	63229
GroomSelf	-0.14568	-0.1119	-0.1342	-0.10765	-0.13523	-0.15819	-0.17384	-0.0568	0.11201	0.10715	0.09578	0.09839	0.13407	0.08796	0.1225	0.10331	0.09949	0.12465	0.10097	0.11283	0.09309	0.10864	0.10927	0.10331	0.08936	0.118	0.08261	0.11828	0.10666	0.09307	0.12035	0.0853	0.09772	0.07907	0.10395	0.09053	0.08064	0.17256	0.10363	0.08656	0.10286	0.09823	0.1628	0.13868	0.12027	0.11283	0.15303	0.1295	0.17558
GroomSelf	<.0001	<.0001	<.0001	<.0001	<.0001	<.0001	<.0001	<.0001	<.0001	<.0001	<.0001	<.0001	<.0001	<.0001	<.0001	<.0001	<.0001	<.0001	<.0001	<.0001	<.0001	<.0001	<.0001	<.0001	<.0001	<.0001	<.0001	<.0001	<.0001	<.0001	<.0001	<.0001	<.0001	<.0001	<.0001	<.0001	<.0001	<.0001	<.0001	<.0001	<.0001	<.0001	<.0001	<.0001	<.0001	<.0001	<.0001	<.0001	<.0001
	71543	72289	70783	73124	68353	71577	73088	72490	70824	72628	70644	68371	72807	71860	72443	71839	72833	71346	71559	70179	72398	68586	70720	70551	72566	63755	69649	72542	68704	72251	71124	60826	60713	58803	60707	71933	69821	72916	72468	72665	67053	72241	71511	70336	71358	71246	72356	72017	63216
OtherBehaviors	-0.11121	-0.10327	-0.12334	-0.09585	-0.13405	-0.11803	-0.14995	-0.01742	0.13243	0.10726	0.10194	0.10246	0.1241	0.11212	0.10807	0.10782	0.12259	0.11194	0.12002	0.11469	0.10748	0.11188	0.09671	0.09245	0.12712	0.11121	0.08555	0.11413	0.09158	0.11999	0.13074	0.1135	0.11857	0.09674	0.11133	0.11675	0.10774	0.15218	0.12741	0.11472	0.12479	0.11929	0.14066	0.11809	0.11907	0.11891	0.15088	0.14043	0.13807
OtherBehaviors	<.0001	<.0001	<.0001	<.0001	<.0001	<.0001	<.0001	<.0001	<.0001	<.0001	<.0001	<.0001	<.0001	<.0001	<.0001	<.0001	<.0001	<.0001	<.0001	<.0001	<.0001	<.0001	<.0001	<.0001	<.0001	<.0001	<.0001	<.0001	<.0001	<.0001	<.0001	<.0001	<.0001	<.0001	<.0001	<.0001	<.0001	<.0001	<.0001	<.0001	<.0001	<.0001	<.0001	<.0001	<.0001	<.0001	<.0001	<.0001	<.0001
	66824	67462	66092	68252	63818	66880	68221	67666	66085	67807	66047	64084	67975	67141	67673	67163	67999	66685	66871	65636	67621	64160	66110	65989	67768	59935	65173	67732	64323	67513	66476	57419	57333	55555	57293	67234	65361	68061	67691	67859	62884	67484	66844	65818	66696	66608	67586	67326	59485
GroomOthers	-0.10497	-0.08963	-0.11729	-0.07021	-0.11546	-0.10396	-0.15354	0.02315	0.09346	0.08644	0.07787	0.07672	0.1063	0.07073	0.08922	0.0837	0.07318	0.0852	0.07669	0.09127	0.07016	0.08791	0.06094	0.06549	0.08188	0.07928	0.05916	0.08555	0.05092	0.07634	0.0958	0.07533	0.07153	0.05765	0.08311	0.08309	0.07273	0.14967	0.08872	0.07307	0.09378	0.09668	0.10748	0.0939	0.11046	0.09087	0.12196	0.10716	0.13804
GroomOthers	<.0001	<.0001	<.0001	<.0001	<.0001	<.0001	<.0001	<.0001	<.0001	<.0001	<.0001	<.0001	<.0001	<.0001	<.0001	<.0001	<.0001	<.0001	<.0001	<.0001	<.0001	<.0001	<.0001	<.0001	<.0001	<.0001	<.0001	<.0001	<.0001	<.0001	<.0001	<.0001	<.0001	<.0001	<.0001	<.0001	<.0001	<.0001	<.0001	<.0001	<.0001	<.0001	<.0001	<.0001	<.0001	<.0001	<.0001	<.0001	<.0001
	71306	72044	70529	72872	68151	71331	72838	72240	70575	72378	70409	68138	72566	71625	72194	71590	72584	71108	71327	69940	72152	68345	70489	70320	72321	63563	69415	72296	68481	72017	70887	60651	60533	58635	60529	71702	69594	72670	72217	72421	66835	72001	71273	70095	71126	71019	72107	71780	63011
[truncated: 87 more columns]
